# Supplementary material for: Effectiveness of Routine Measurement of Health-Related Quality of Life (HRQOL) in Improving Patient-reported Outcomes in Primary Care Patients with Chronic Knee and Back Problems – A Cluster Randomised Controlled Trial
Source: PLOS Digit Health. 2026 Apr 15;5(4):e0001337. doi: 10.1371/journal.pdig.0001337 (PMC13082660; doi:10.1371/journal.pdig.0001337)
Supplement: S1 Data — (XLSX) [file pdig.0001337.s002.xlsx]

## Sheet: EQ5D B&F for re-analysis
group	Clinic	Age	Gender	Primary_or_less	Secondary	Terttiary_or_above	Unemployed_or_Retired	Homemaker	Labour_worker	Clerical_worker	Professional_or_manager	Monthly_Income_0to9999	Monthly_Income_10000to19999	Monthly_Income_20000to29999	Monthly_Income_more_than29999	Never_married	Married	Separated_or_divorced	Widowed	Nonsmoker	Exsmoker	Current_smoker	Nondrinker	Exdrinker	Current_drinker	Diagnosis_types_1	Diagnosis_types_2	Diagnosis_types_3	Diagnosis_duration_1	Diagnosis_duration_2	Diagnosis_duration_3	Diagnosis_duration_4	Total_number_of_comorbidities	No_Chronic_disease	Heart_disease	Hypertension	Stroke	Diabetes	Lung_disease	Mental_illness	Kidney_disease	Osteoarthritis	Cancer	Other_disease	Annual_Conrate	ConrateA	ConrateB	ConrateM	W_B
0	1	65	1	1	0	0	0	0	1	0	0	0	0	1	0	0	1	0	0	1	0	0	1	0	0	0	1	0	0	0	1	0	1	0	0	0	0	1	0	0	0	0	0	0	4	5	0	5	27
0	1	77	0	0	1	0	1	0	0	0	0	1	0	0	0	0	1	0	0	1	0	0	0	0	1	0	1	0	0	0	0	1	3	0	1	1	0	1	0	0	0	0	0	0	4	1	0	1	41
0	1	56	1	0	1	0	0	1	0	0	0	0	0	0	1	0	1	0	0	1	0	0	1	0	0	0	1	0	0	1	0	0	1	0	0	1	0	0	0	0	0	0	0	0	4	0	4	4	16
0	1	27	0	0	1	0	0	0	0	1	0	0	0	1	0	1	0	0	0	1	0	0	0	0	1	1	0	0	0	0	0	1	0	1	0	0	0	0	0	0	0	0	0	0	2	0	0	0	13
0	1	61	1	0	1	0	0	1	0	0	0	0	1	0	0	0	1	0	0	1	0	0	1	0	0	0	0	1	0	0	0	1	1	0	0	1	0	0	0	0	0	0	0	0	2	0	0	0	#NULL!
0	1	58	1	0	0	1	0	1	0	0	0	0	0	0	1	0	1	0	0	1	0	0	1	0	0	1	0	0	0	0	0	1	2	0	0	1	0	0	0	1	0	0	0	0	4	0	0	0	12.434
0	1	73	1	1	0	0	0	1	0	0	0	0	1	0	0	0	1	0	0	1	0	0	1	0	0	0	1	0	0	0	0	1	1	0	0	1	0	0	0	0	0	0	0	0	5	0	0	0	11
0	1	56	1	1	0	0	0	0	0	0	0	0	0	0	1	0	1	0	0	1	0	0	1	0	0	0	1	0	0	1	0	0	1	0	0	1	0	0	0	0	0	0	0	0	5	0	0	0	26.938
0	1	71	0	0	1	0	1	0	0	0	0	0	1	0	0	0	1	0	0	0	0	1	0	0	1	1	0	0	0	1	0	0	1	0	0	1	0	0	0	0	0	0	0	0	4	0	0	0	10
0	1	61	1	1	0	0	0	0	1	0	0	0	1	0	0	0	0	0	1	1	0	0	1	0	0	0	1	0	0	0	1	0	2	0	0	1	0	1	0	0	0	0	0	0	4	0	4	4	13
0	1	71	1	1	0	0	1	0	0	0	0	1	0	0	0	0	1	0	0	1	0	0	0	0	1	0	1	0	1	0	0	0	1	0	0	0	0	0	0	0	0	0	1	0	3	0	0	0	48
0	1	36	0	0	0	1	0	0	0	0	1	0	0	0	1	0	1	0	0	1	0	0	1	0	0	0	1	0	1	0	0	0	2	0	0	1	0	1	0	0	0	0	0	0	4	0	2	2	3
0	1	69	1	1	0	0	1	0	0	0	0	#NULL!	#NULL!	#NULL!	#NULL!	0	1	0	0	1	0	0	1	0	0	0	1	0	0	0	0	1	2	0	0	1	0	0	0	0	0	1	0	0	3	7	0	7	#NULL!
0	1	71	1	0	0	1	1	0	0	0	0	#NULL!	#NULL!	#NULL!	#NULL!	0	0	0	1	1	0	0	1	0	0	0	1	0	1	0	0	0	2	0	0	1	0	1	0	0	0	0	0	0	5	0	0	0	4
0	1	69	1	0	1	0	1	0	0	0	0	1	0	0	0	1	0	0	0	1	0	0	1	0	0	0	1	0	0	1	0	0	2	0	0	1	0	1	0	0	0	0	0	0	5	0	0	0	5
0	1	55	1	0	0	1	0	0	0	1	0	0	0	0	1	#NULL!	#NULL!	#NULL!	#NULL!	1	0	0	1	0	0	0	0	1	0	0	0	1	2	0	0	1	0	1	0	0	0	0	0	0	4	12	4	16	63
0	1	71	1	1	0	0	1	0	0	0	0	1	0	0	0	0	1	0	0	1	0	0	1	0	0	0	1	0	1	0	0	0	1	0	0	1	0	0	0	0	0	0	0	0	3	0	0	0	10
0	1	91	0	1	0	0	1	0	0	0	0	1	0	0	0	0	1	0	0	1	0	0	1	0	0	0	1	0	0	0	0	1	1	0	0	0	0	0	1	0	0	0	0	0	4	0	0	0	28
0	1	54	1	0	1	0	0	1	0	0	0	#NULL!	#NULL!	#NULL!	#NULL!	0	1	0	0	1	0	0	1	0	0	0	1	0	0	1	0	0	1	0	0	1	0	0	0	0	0	0	0	0	4	0	0	0	9
0	1	65	1	1	0	0	1	0	0	0	0	#NULL!	#NULL!	#NULL!	#NULL!	0	1	0	0	1	0	0	1	0	0	0	1	0	1	0	0	0	2	0	0	1	0	1	0	0	0	0	0	0	4	4	0	4	35
0	1	72	1	0	0	1	0	1	0	0	0	#NULL!	#NULL!	#NULL!	#NULL!	0	1	0	0	1	0	0	1	0	0	0	1	0	0	0	1	0	0	0	0	0	0	0	0	0	0	0	0	1	6	0	0	0	11
0	1	52	0	0	1	0	0	0	1	0	0	0	1	0	0	0	1	0	0	1	0	0	1	0	0	0	1	0	0	1	0	0	2	0	0	0	0	1	0	0	0	1	0	0	5	0	2	2	22
0	1	64	1	0	1	0	0	1	0	0	0	#NULL!	#NULL!	#NULL!	#NULL!	0	1	0	0	1	0	0	1	0	0	1	0	0	0	1	0	0	1	0	0	1	0	0	0	0	0	0	0	0	5	0	0	0	19
0	1	61	1	1	0	0	0	1	0	0	0	#NULL!	#NULL!	#NULL!	#NULL!	0	1	0	0	1	0	0	1	0	0	0	1	0	0	0	0	1	2	0	0	1	0	0	0	0	0	1	0	0	4	0	0	0	26
0	1	63	1	0	1	0	0	1	0	0	0	0	0	1	0	0	1	0	0	1	0	0	1	0	0	1	0	0	0	0	0	1	2	0	0	1	0	1	0	0	0	0	0	0	4	0	0	0	20
0	1	83	1	1	0	0	0	1	0	0	0	#NULL!	#NULL!	#NULL!	#NULL!	0	1	0	0	1	0	0	1	0	0	0	1	0	0	0	0	1	2	0	0	1	0	1	0	0	0	0	0	0	4	0	3	3	27
0	1	68	1	1	0	0	0	1	0	0	0	0	1	0	0	0	0	0	1	1	0	0	1	0	0	0	0	1	0	1	0	0	3	0	0	1	0	1	0	0	1	0	0	0	5	0	0	0	41
0	1	74	0	1	0	0	1	0	0	0	0	1	0	0	0	0	1	0	0	0	1	0	0	0	1	0	1	0	0	0	0	1	0	1	0	0	0	0	0	0	0	0	0	0	5	1	1	2	20
0	1	56	0	0	1	0	0	0	1	0	0	0	1	0	0	0	1	0	0	1	0	0	1	0	0	0	1	0	0	1	0	0	2	0	0	1	0	0	0	0	0	1	0	0	5	1	0	1	20
0	1	86	1	1	0	0	1	0	0	0	0	#NULL!	#NULL!	#NULL!	#NULL!	0	1	0	0	1	0	0	1	0	0	0	1	0	0	1	0	0	4	0	1	1	0	1	1	0	0	0	0	0	3	0	2	2	30
0	1	67	1	0	1	0	0	1	0	0	0	1	0	0	0	1	0	0	0	1	0	0	1	0	0	1	0	0	0	0	0	1	1	0	0	1	0	0	0	0	0	0	0	0	4	0	0	0	35
0	1	56	1	1	0	0	0	1	0	0	0	0	0	0	1	0	1	0	0	1	0	0	1	0	0	1	0	0	1	0	0	0	1	0	0	1	0	0	0	0	0	0	0	0	4	1	1	2	31
0	1	80	1	1	0	0	0	1	0	0	0	#NULL!	#NULL!	#NULL!	#NULL!	0	1	0	0	1	0	0	1	0	0	1	0	0	0	1	0	0	1	0	0	1	0	0	0	0	0	0	0	0	4	2	0	2	7
0	1	64	0	0	1	0	1	0	0	0	0	#NULL!	#NULL!	#NULL!	#NULL!	0	1	0	0	1	0	0	1	0	0	0	1	0	1	0	0	0	2	0	0	1	0	1	0	0	0	0	0	0	4	0	0	0	2
0	1	75	1	1	0	0	0	1	0	0	0	0	0	0	1	0	1	0	0	1	0	0	1	0	0	1	0	0	0	1	0	0	1	0	0	1	0	0	0	0	0	0	0	0	2	0	0	0	7
0	1	64	1	1	0	0	0	1	0	0	0	0	0	0	1	0	1	0	0	1	0	0	1	0	0	0	1	0	0	1	0	0	1	0	0	1	0	0	0	0	0	0	0	0	5	0	0	0	4
0	1	57	1	1	0	0	0	0	1	0	0	1	0	0	0	0	0	1	0	1	0	0	1	0	0	0	1	0	1	0	0	0	2	0	0	1	0	1	0	0	0	0	0	0	5	0	0	0	11
0	1	69	0	1	0	0	1	0	0	0	0	1	0	0	0	0	1	0	0	0	1	0	0	0	1	0	1	0	0	1	0	0	1	0	0	1	0	0	0	0	0	0	0	0	5	0	0	0	47
0	1	62	1	1	0	0	0	1	0	0	0	#NULL!	#NULL!	#NULL!	#NULL!	0	0	0	1	1	0	0	1	0	0	1	0	0	0	0	0	1	1	0	0	1	0	0	0	0	0	0	0	0	4	1	0	1	36
0	1	55	0	0	1	0	0	0	0	0	0	0	0	1	0	0	1	0	0	1	0	0	0	0	1	0	1	0	1	0	0	0	2	0	1	0	0	0	0	0	0	1	0	0	2	1	0	1	12
0	1	58	1	1	0	0	0	1	0	0	0	0	0	0	1	0	1	0	0	1	0	0	1	0	0	0	1	0	#NULL!	#NULL!	#NULL!	#NULL!	3	0	0	1	0	1	0	0	0	1	0	0	6	0	0	0	15
0	1	75	1	1	0	0	0	1	0	0	0	#NULL!	#NULL!	#NULL!	#NULL!	0	1	0	0	1	0	0	1	0	0	0	1	0	0	0	0	1	1	0	0	1	0	0	0	0	0	0	0	0	3	0	0	0	8
0	1	79	0	0	0	1	1	0	0	0	0	1	0	0	0	0	1	0	0	1	0	0	1	0	0	0	1	0	0	1	0	0	0	1	0	0	0	0	0	0	0	0	0	0	2	0	0	0	0
0	1	72	1	1	0	0	0	0	0	0	0	1	0	0	0	0	0	0	1	1	0	0	1	0	0	0	0	1	0	1	0	0	1	0	0	1	0	0	0	0	0	0	0	0	4	0	0	0	8
0	1	70	1	0	1	0	0	1	0	0	0	1	0	0	0	0	1	0	0	1	0	0	1	0	0	0	1	0	0	0	1	0	2	0	0	1	0	1	0	0	0	0	0	0	3	0	0	0	9
0	1	75	0	0	1	0	1	0	0	0	0	1	0	0	0	0	1	0	0	1	0	0	0	0	1	0	1	0	0	0	1	0	2	0	0	1	1	0	0	0	0	0	0	0	2	2	0	2	36
0	1	60	0	0	1	0	1	0	0	0	0	1	0	0	0	0	1	0	0	1	0	0	1	0	0	0	0	1	0	0	0	1	3	0	0	1	0	1	0	1	0	0	0	1	7	0	1	1	52
0	1	66	1	1	0	0	0	1	0	0	0	0	0	1	0	0	1	0	0	1	0	0	1	0	0	0	1	0	0	1	0	0	0	1	0	0	0	0	0	0	0	0	0	0	5	0	0	0	5
0	1	64	1	1	0	0	0	1	0	0	0	#NULL!	#NULL!	#NULL!	#NULL!	0	1	0	0	1	0	0	1	0	0	0	1	0	0	1	0	0	1	0	0	0	0	1	0	0	0	0	0	0	4	0	0	0	6
0	1	72	1	1	0	0	0	1	0	0	0	#NULL!	#NULL!	#NULL!	#NULL!	0	0	0	1	1	0	0	1	0	0	0	1	0	0	0	0	1	2	0	0	1	0	1	0	0	0	0	0	0	6	0	0	0	11
0	1	81	0	1	0	0	1	0	0	0	0	#NULL!	#NULL!	#NULL!	#NULL!	0	1	0	0	1	0	0	1	0	0	0	1	0	0	0	0	1	1	0	0	0	0	1	0	0	0	0	0	0	6	0	2	2	2
0	1	62	1	0	1	0	0	1	0	0	0	0	1	0	0	1	0	0	0	1	0	0	1	0	0	0	0	1	0	1	0	0	1	0	0	0	0	0	0	0	0	1	0	0	5	0	0	0	15
0	1	58	1	0	1	0	0	0	0	0	0	0	1	0	0	0	1	0	0	1	0	0	1	0	0	0	1	0	0	0	0	1	1	0	0	0	0	1	0	0	0	0	0	0	4	0	0	0	6
0	1	60	0	0	1	0	0	0	0	1	0	0	0	0	1	0	1	0	0	1	0	0	1	0	0	0	1	0	1	0	0	0	1	0	0	1	0	0	0	0	0	0	0	0	6	1	0	1	4
0	1	64	0	1	0	0	0	0	1	0	0	0	0	0	1	0	1	0	0	1	0	0	0	0	1	1	0	0	0	1	0	0	1	0	0	0	1	0	0	0	0	0	0	0	3	0	0	0	2
0	1	65	0	0	0	1	1	0	0	0	0	0	0	0	1	0	1	0	0	1	0	0	1	0	0	0	1	0	0	1	0	0	4	0	1	1	0	0	0	1	0	1	0	0	5	0	1	1	8
0	1	85	1	1	0	0	1	0	0	0	0	#NULL!	#NULL!	#NULL!	#NULL!	0	1	0	0	1	0	0	1	0	0	0	1	0	0	0	1	0	1	0	0	1	0	0	0	0	0	0	0	0	4	0	0	0	11
0	1	68	1	1	0	0	0	1	0	0	0	1	0	0	0	0	1	0	0	1	0	0	1	0	0	0	1	0	0	1	0	0	0	1	0	0	0	0	0	0	0	0	0	0	4	0	1	1	2
0	1	67	1	1	0	0	0	1	0	0	0	1	0	0	0	0	0	0	1	1	0	0	1	0	0	0	1	0	0	0	1	0	1	0	0	1	0	0	0	0	0	0	0	0	2	0	2	2	5
0	1	83	1	1	0	0	1	0	0	0	0	1	0	0	0	0	0	0	1	1	0	0	1	0	0	0	1	0	0	0	0	1	1	0	0	1	0	0	0	0	0	0	0	0	6	0	0	0	0
0	1	76	1	0	1	0	0	1	0	0	0	1	0	0	0	0	1	0	0	1	0	0	1	0	0	0	1	0	0	0	0	1	2	0	0	1	0	1	0	0	0	0	0	0	4	1	0	1	9
0	1	73	0	0	1	0	1	0	0	0	0	0	1	0	0	0	1	0	0	1	0	0	1	0	0	1	0	0	1	0	0	0	1	0	0	1	0	0	0	0	0	0	0	0	2	2	0	2	11
0	1	62	0	0	1	0	0	0	0	0	1	0	1	0	0	0	1	0	0	0	0	1	1	0	0	0	1	0	1	0	0	0	2	0	0	0	0	1	0	0	0	1	0	0	4	2	0	2	4
0	1	61	1	1	0	0	0	1	0	0	0	1	0	0	0	0	1	0	0	1	0	0	1	0	0	0	1	0	0	1	0	0	1	0	0	0	0	0	0	0	0	1	0	0	4	3	0	3	25
0	1	62	1	0	1	0	0	0	0	0	0	0	1	0	0	0	1	0	0	1	0	0	1	0	0	0	1	0	0	0	1	0	1	0	0	0	0	1	0	0	0	0	0	0	5	0	0	0	3
0	1	57	0	0	1	0	0	0	0	0	0	0	1	0	0	0	1	0	0	1	0	0	0	0	1	0	1	0	0	0	1	0	0	1	0	0	0	0	0	0	0	0	0	0	6	0	0	0	3
0	1	71	1	1	0	0	0	1	0	0	0	#NULL!	#NULL!	#NULL!	#NULL!	0	1	0	0	1	0	0	1	0	0	1	0	0	0	1	0	0	0	1	0	0	0	0	0	0	0	0	0	0	4	0	0	0	1
0	1	66	1	1	0	0	0	1	0	0	0	#NULL!	#NULL!	#NULL!	#NULL!	0	1	0	0	1	0	0	1	0	0	0	0	1	0	0	1	0	3	0	1	1	0	1	0	0	0	0	0	0	3	0	1	1	11.375
0	1	66	1	1	0	0	0	1	0	0	0	1	0	0	0	0	0	0	1	1	0	0	1	0	0	0	1	0	0	0	0	1	3	0	0	1	0	1	0	0	0	1	0	0	5	10	0	10	11
0	1	67	1	0	1	0	0	0	0	0	0	0	0	0	1	0	1	0	0	1	0	0	1	0	0	0	1	0	1	0	0	0	1	0	0	1	0	0	0	0	0	0	0	0	5	0	3	3	10.313
0	1	57	1	1	0	0	0	1	0	0	0	#NULL!	#NULL!	#NULL!	#NULL!	0	1	0	0	1	0	0	1	0	0	0	1	0	0	1	0	0	2	0	0	1	0	1	0	0	0	0	0	0	3	0	0	0	11
0	1	63	0	0	0	1	1	0	0	0	0	#NULL!	#NULL!	#NULL!	#NULL!	0	1	0	0	1	0	0	0	0	1	1	0	0	0	0	0	1	0	0	0	0	0	0	0	0	0	0	0	1	3	2	0	2	6
0	1	95	1	1	0	0	1	0	0	0	0	0	0	1	0	0	0	0	1	1	0	0	1	0	0	0	1	0	0	0	0	1	0	1	0	0	0	0	0	0	0	0	0	0	5	1	0	1	32.934
0	1	69	1	0	0	1	1	0	0	0	0	0	0	0	1	0	1	0	0	1	0	0	1	0	0	0	1	0	0	1	0	0	1	0	0	1	0	0	0	0	0	0	0	0	4	0	2	2	22
0	1	85	0	1	0	0	1	0	0	0	0	0	0	1	0	0	1	0	0	1	0	0	1	0	0	0	1	0	0	0	1	0	2	0	1	0	0	0	1	0	0	0	0	0	3	0	0	0	13
0	1	61	0	0	1	0	1	0	0	0	0	0	0	1	0	0	1	0	0	1	0	0	0	0	1	1	0	0	0	1	0	0	0	1	0	0	0	0	0	0	0	0	0	0	2	0	1	1	19
0	1	57	0	0	1	0	0	0	0	0	0	0	0	1	0	0	1	0	0	1	0	0	1	0	0	0	1	0	1	0	0	0	2	0	0	1	0	1	0	0	0	0	0	0	6	0	0	0	6
0	1	68	0	1	0	0	0	0	0	0	0	0	1	0	0	0	1	0	0	1	0	0	0	0	1	0	1	0	0	0	0	1	1	0	0	1	0	0	0	0	0	0	0	1	2	0	1	1	53
0	1	54	1	1	0	0	0	1	0	0	0	#NULL!	#NULL!	#NULL!	#NULL!	0	1	0	0	1	0	0	1	0	0	0	1	0	0	1	0	0	0	0	0	0	0	0	0	0	0	0	0	1	5	1	0	1	25
0	1	62	1	1	0	0	0	1	0	0	0	0	0	0	1	0	1	0	0	1	0	0	1	0	0	0	1	0	0	1	0	0	0	1	0	0	0	0	0	0	0	0	0	0	5	0	0	0	4
0	1	77	1	1	0	0	0	1	0	0	0	1	0	0	0	0	1	0	0	1	0	0	1	0	0	0	1	0	0	0	0	1	1	0	0	1	0	0	0	0	0	0	0	0	7	0	0	0	4
0	1	65	1	1	0	0	0	1	0	0	0	#NULL!	#NULL!	#NULL!	#NULL!	0	1	0	0	1	0	0	1	0	0	0	1	0	0	0	0	1	0	0	0	0	0	0	0	0	0	0	0	1	6	2	0	2	40.813
0	1	57	1	1	0	0	0	1	0	0	0	0	1	0	0	0	1	0	0	1	0	0	1	0	0	0	1	0	0	1	0	0	0	0	0	0	0	0	0	0	0	0	0	1	4	0	0	0	4
0	1	79	1	1	0	0	0	1	0	0	0	#NULL!	#NULL!	#NULL!	#NULL!	0	1	0	0	1	0	0	1	0	0	0	1	0	1	0	0	0	1	0	0	1	0	0	0	0	0	0	0	0	4	0	0	0	3
0	1	66	1	0	1	0	0	1	0	0	0	#NULL!	#NULL!	#NULL!	#NULL!	0	0	1	0	1	0	0	0	1	0	0	1	0	1	0	0	0	0	1	0	0	0	0	0	0	0	0	0	0	4	5	0	5	21
0	1	71	1	0	1	0	0	1	0	0	0	1	0	0	0	0	1	0	0	1	0	0	1	0	0	1	0	0	0	0	1	0	1	0	0	1	0	0	0	0	0	0	0	0	3	0	0	0	32
0	1	56	0	1	0	0	0	0	0	0	0	0	0	0	1	0	1	0	0	0	1	0	0	1	0	0	1	0	0	1	0	0	5	0	1	1	1	1	0	1	0	0	0	0	8	0	1	1	28
0	1	69	1	1	0	0	0	1	0	0	0	#NULL!	#NULL!	#NULL!	#NULL!	0	0	0	1	1	0	0	1	0	0	0	0	1	0	0	0	1	4	0	1	1	1	1	0	0	0	0	0	0	4	0	2	2	8
0	1	64	0	0	0	1	1	0	0	0	0	#NULL!	#NULL!	#NULL!	#NULL!	0	1	0	0	1	0	0	1	0	0	0	1	0	0	1	0	0	0	1	0	0	0	0	0	0	0	0	0	0	4	0	0	0	2
0	1	58	1	0	1	0	0	0	1	0	0	#NULL!	#NULL!	#NULL!	#NULL!	1	0	0	0	1	0	0	1	0	0	1	0	0	0	0	0	1	1	0	0	1	0	0	0	0	0	0	0	0	4	0	0	0	3
0	1	74	1	1	0	0	0	1	0	0	0	#NULL!	#NULL!	#NULL!	#NULL!	0	0	1	0	1	0	0	1	0	0	0	1	0	0	0	1	0	1	0	0	1	0	0	0	0	0	0	0	0	5	0	0	0	7
0	1	63	1	1	0	0	0	1	0	0	0	#NULL!	#NULL!	#NULL!	#NULL!	0	1	0	0	1	0	0	1	0	0	0	1	0	0	0	1	0	1	0	0	1	0	0	0	0	0	0	0	0	5	0	0	0	11
0	1	68	1	1	0	0	0	1	0	0	0	0	1	0	0	0	1	0	0	1	0	0	1	0	0	0	1	0	0	0	0	1	1	0	0	0	0	0	0	1	0	0	0	0	6	0	0	0	17
0	1	69	1	1	0	0	0	1	0	0	0	1	0	0	0	0	0	0	1	1	0	0	1	0	0	0	1	0	0	0	1	0	2	0	0	1	0	0	0	0	0	0	1	0	6	0	1	1	33
0	1	56	0	1	0	0	0	0	0	0	0	0	0	0	1	0	1	0	0	1	0	0	1	0	0	0	1	0	0	1	0	0	1	0	0	1	0	0	0	0	0	0	0	0	5	0	0	0	6.063
0	1	64	1	0	1	0	1	0	0	0	0	0	1	0	0	1	0	0	0	1	0	0	1	0	0	0	1	0	1	0	0	0	1	0	0	1	0	0	0	0	0	0	0	0	2	0	0	0	1
0	1	66	1	1	0	0	0	0	0	0	0	1	0	0	0	1	0	0	0	1	0	0	1	0	0	1	0	0	1	0	0	0	1	0	0	1	0	0	0	0	0	0	0	0	3	0	0	0	15
0	1	70	1	0	0	1	1	0	0	0	0	#NULL!	#NULL!	#NULL!	#NULL!	0	0	1	0	1	0	0	1	0	0	0	1	0	0	1	0	0	1	0	0	1	0	0	0	0	0	0	0	0	3	0	0	0	22
0	1	75	1	0	1	0	0	1	0	0	0	1	0	0	0	0	1	0	0	1	0	0	1	0	0	0	1	0	0	1	0	0	5	0	1	1	0	1	0	0	1	0	1	0	5	0	0	0	6
0	1	81	1	0	1	0	0	1	0	0	0	1	0	0	0	0	1	0	0	1	0	0	1	0	0	0	1	0	1	0	0	0	3	0	1	1	0	0	0	0	1	0	0	0	2	0	0	0	2
0	1	70	1	1	0	0	0	1	0	0	0	#NULL!	#NULL!	#NULL!	#NULL!	0	1	0	0	1	0	0	1	0	0	0	1	0	0	0	0	1	2	0	0	1	0	1	0	0	0	0	0	0	4	0	0	0	7
0	1	85	1	1	0	0	0	1	0	0	0	1	0	0	0	0	1	0	0	1	0	0	1	0	0	0	1	0	0	0	0	1	1	0	0	1	0	0	0	0	0	0	0	0	3	0	7	7	64
0	1	50	1	1	0	0	0	1	0	0	0	#NULL!	#NULL!	#NULL!	#NULL!	0	1	0	0	1	0	0	0	1	0	0	1	0	0	0	0	1	2	0	0	1	0	1	0	0	0	0	0	0	3	0	0	0	30
0	1	64	1	1	0	0	0	1	0	0	0	#NULL!	#NULL!	#NULL!	#NULL!	0	1	0	0	1	0	0	1	0	0	0	1	0	0	0	0	1	2	0	0	1	0	1	0	0	0	0	0	0	5	0	0	0	10
0	1	72	0	1	0	0	1	0	0	0	0	#NULL!	#NULL!	#NULL!	#NULL!	0	1	0	0	1	0	0	0	0	1	0	1	0	0	1	0	0	3	0	0	1	0	1	0	0	1	0	0	0	6	0	0	0	15.2
0	1	68	1	1	0	0	0	1	0	0	0	#NULL!	#NULL!	#NULL!	#NULL!	0	1	0	0	1	0	0	1	0	0	0	1	0	0	0	1	0	0	1	0	0	0	0	0	0	0	0	0	0	4	0	0	0	24
0	1	54	0	0	1	0	0	0	0	0	0	0	0	0	1	0	1	0	0	0	0	1	1	0	0	1	0	0	1	0	0	0	1	0	0	0	0	0	0	0	0	0	1	0	4	0	1	1	29
0	1	61	1	1	0	0	0	1	0	0	0	1	0	0	0	0	1	0	0	1	0	0	1	0	0	0	1	0	0	0	0	1	0	0	0	0	0	0	0	0	0	0	0	1	4	6	2	8	14
0	1	73	0	0	1	0	1	0	0	0	0	1	0	0	0	0	1	0	0	1	0	0	0	0	1	0	1	0	1	0	0	0	1	0	0	1	0	0	0	0	0	0	0	0	4	5	0	5	4
0	1	64	0	1	0	0	0	0	0	0	1	1	0	0	0	0	1	0	0	0	1	0	1	0	0	0	1	0	0	0	1	0	2	0	0	1	0	1	0	0	0	0	0	0	2	0	0	0	6
0	1	83	1	1	0	0	0	1	0	0	0	#NULL!	#NULL!	#NULL!	#NULL!	0	1	0	0	1	0	0	1	0	0	0	1	0	0	0	0	1	1	0	0	1	0	0	0	0	0	0	0	0	5	0	0	0	19.384
0	1	81	1	0	1	0	0	1	0	0	0	#NULL!	#NULL!	#NULL!	#NULL!	0	1	0	0	1	0	0	1	0	0	0	1	0	0	1	0	0	0	0	0	0	0	0	0	0	0	0	0	1	2	0	0	0	2
0	1	69	0	1	0	0	1	0	0	0	0	#NULL!	#NULL!	#NULL!	#NULL!	0	1	0	0	1	0	0	1	0	0	1	0	0	0	0	1	0	2	0	1	1	0	0	0	0	0	0	0	0	4	1	0	1	36
0	1	60	1	0	1	0	0	0	0	0	0	0	0	1	0	0	1	0	0	1	0	0	1	0	0	0	1	0	0	0	0	1	1	0	0	1	0	0	0	0	0	0	0	0	4	0	0	0	33
0	1	83	1	1	0	0	0	1	0	0	0	1	0	0	0	1	0	0	0	1	0	0	1	0	0	0	1	0	0	1	0	0	1	0	0	1	0	0	0	0	0	0	0	0	4	0	0	0	7
0	1	74	1	1	0	0	0	1	0	0	0	#NULL!	#NULL!	#NULL!	#NULL!	0	1	0	0	1	0	0	1	0	0	0	1	0	0	0	0	1	3	0	0	1	0	1	0	1	0	0	0	0	3	3	1	4	14.375
0	1	63	1	0	1	0	0	1	0	0	0	#NULL!	#NULL!	#NULL!	#NULL!	0	1	0	0	1	0	0	1	0	0	1	0	0	0	1	0	0	3	0	1	1	0	0	0	1	0	0	0	0	6	4	0	4	51
0	1	63	0	0	1	0	0	0	0	0	0	0	1	0	0	0	1	0	0	0	0	1	0	0	1	0	1	0	1	0	0	0	1	0	0	1	0	0	0	0	0	0	0	0	4	0	0	0	6
0	1	59	1	0	1	0	0	1	0	0	0	0	1	0	0	0	0	1	0	1	0	0	1	0	0	0	1	0	0	0	1	0	0	0	0	0	0	0	0	0	0	0	0	1	4	0	0	0	38
0	1	74	0	0	1	0	1	0	0	0	0	1	0	0	0	0	1	0	0	1	0	0	1	0	0	0	1	0	0	1	0	0	1	0	0	1	0	0	0	0	0	0	0	0	4	0	0	0	2
0	1	61	1	1	0	0	0	0	0	0	0	1	0	0	0	0	0	0	1	1	0	0	1	0	0	0	1	0	0	1	0	0	0	0	0	0	0	0	0	0	0	0	0	1	6	0	0	0	11
0	1	61	1	1	0	0	0	1	0	0	0	#NULL!	#NULL!	#NULL!	#NULL!	0	1	0	0	1	0	0	1	0	0	0	1	0	0	0	0	1	2	0	0	1	0	1	0	0	0	0	0	0	6	0	0	0	12
0	1	62	1	1	0	0	0	0	0	0	0	#NULL!	#NULL!	#NULL!	#NULL!	0	1	0	0	1	0	0	1	0	0	0	1	0	0	1	0	0	1	0	0	1	0	0	0	0	0	0	0	0	2	0	0	0	32
0	1	60	0	1	0	0	0	0	0	0	0	#NULL!	#NULL!	#NULL!	#NULL!	0	1	0	0	1	0	0	0	0	1	0	1	0	1	0	0	0	1	0	0	1	0	0	0	0	0	0	0	0	4	0	0	0	4
0	1	74	1	1	0	0	1	0	0	0	0	1	0	0	0	0	0	0	1	1	0	0	1	0	0	0	1	0	1	0	0	0	1	0	0	1	0	0	0	0	0	0	0	0	4	1	0	1	16
0	1	67	0	1	0	0	0	0	0	1	0	0	0	1	0	0	1	0	0	1	0	0	1	0	0	0	1	0	0	0	1	0	1	0	0	1	0	0	0	0	0	0	0	0	3	0	0	0	16
0	1	61	1	0	1	0	0	0	1	0	0	0	1	0	0	0	0	0	1	1	0	0	1	0	0	0	1	0	0	0	0	1	2	0	0	1	0	0	0	0	0	1	0	0	5	4	0	4	30
0	1	71	1	1	0	0	1	0	0	0	0	1	0	0	0	0	1	0	0	1	0	0	1	0	0	0	1	0	0	0	0	1	0	1	0	0	0	0	0	0	0	0	0	0	5	0	0	0	21
0	1	81	1	1	0	0	1	0	0	0	0	1	0	0	0	0	1	0	0	1	0	0	1	0	0	0	1	0	0	0	1	0	0	1	0	0	0	0	0	0	0	0	0	0	3	0	1	1	29
0	1	65	1	1	0	0	1	0	0	0	0	1	0	0	0	0	1	0	0	1	0	0	1	0	0	1	0	0	0	1	0	0	4	0	0	1	1	1	0	1	0	0	0	0	2	5	0	5	22
0	1	72	1	0	1	0	1	0	0	0	0	1	0	0	0	#NULL!	#NULL!	#NULL!	#NULL!	0	1	0	1	0	0	0	1	0	0	1	0	0	0	0	0	0	0	0	0	0	0	0	0	0	4	#NULL!	#NULL!	#NULL!	19.571
0	1	72	0	1	0	0	0	0	1	0	0	0	1	0	0	0	1	0	0	1	0	0	0	0	1	0	1	0	0	0	0	1	1	0	0	0	0	0	0	0	0	1	0	0	5	0	1	1	17
0	1	61	1	0	1	0	0	0	0	1	0	#NULL!	#NULL!	#NULL!	#NULL!	1	0	0	0	1	0	0	1	0	0	0	1	0	0	0	0	1	0	1	0	0	0	0	0	0	0	0	0	0	4	0	0	0	23
0	1	54	0	1	0	0	1	0	0	0	0	#NULL!	#NULL!	#NULL!	#NULL!	0	1	0	0	1	0	0	1	0	0	0	1	0	0	1	0	0	2	0	0	1	0	0	0	0	0	1	0	0	2	0	0	0	37
0	1	70	0	1	0	0	1	0	0	0	0	0	0	1	0	0	1	0	0	1	0	0	1	0	0	0	1	0	0	1	0	0	2	0	0	1	0	1	0	0	0	0	0	0	4	0	0	0	9
0	1	67	1	1	0	0	0	0	1	0	0	0	0	1	0	0	1	0	0	1	0	0	1	0	0	0	1	0	1	0	0	0	1	0	0	1	0	0	0	0	0	0	0	0	4	1	0	1	10
0	1	73	1	1	0	0	1	0	0	0	0	0	1	0	0	0	1	0	0	1	0	0	1	0	0	0	1	0	0	0	1	0	0	0	0	0	0	0	0	0	0	0	0	1	3	0	0	0	39
0	1	75	1	1	0	0	1	0	0	0	0	0	1	0	0	0	1	0	0	1	0	0	1	0	0	0	1	0	0	0	1	0	1	0	0	1	0	0	0	0	0	0	0	0	6	0	0	0	25
0	1	63	1	1	0	0	1	0	0	0	0	#NULL!	#NULL!	#NULL!	#NULL!	0	1	0	0	1	0	0	1	0	0	1	0	0	0	1	0	0	1	0	0	1	0	0	0	0	0	0	0	0	5	0	0	0	9
0	1	52	0	0	1	0	0	0	0	1	0	0	0	0	1	0	1	0	0	1	0	0	1	0	0	0	1	0	0	0	0	1	1	0	0	1	0	0	0	0	0	0	0	0	4	1	0	1	15
0	1	59	1	0	1	0	0	1	0	0	0	1	0	0	0	0	1	0	0	1	0	0	1	0	0	0	1	0	0	1	0	0	1	0	0	1	0	0	0	0	0	0	0	0	4	2	1	3	20
0	1	31	0	0	1	0	0	0	0	0	0	0	0	1	0	1	0	0	0	1	0	0	0	0	1	0	1	0	1	0	0	0	1	0	0	1	0	0	0	0	0	0	0	0	3	0	0	0	11
0	1	87	0	0	1	0	1	0	0	0	0	0	1	0	0	0	1	0	0	1	0	0	1	0	0	0	1	0	0	1	0	0	2	0	0	1	0	0	0	0	0	0	1	0	4	0	0	0	11
0	1	78	1	1	0	0	1	0	0	0	0	#NULL!	#NULL!	#NULL!	#NULL!	0	1	0	0	1	0	0	1	0	0	0	1	0	0	1	0	0	1	0	0	1	0	0	0	0	0	0	0	0	4	1	0	1	13
0	1	70	1	0	0	1	1	0	0	0	0	#NULL!	#NULL!	#NULL!	#NULL!	0	1	0	0	1	0	0	1	0	0	0	1	0	1	0	0	0	3	0	0	1	0	0	0	1	0	1	0	0	5	0	1	1	10
0	1	68	1	1	0	0	0	0	1	0	0	0	0	0	1	0	0	1	0	1	0	0	1	0	0	0	1	0	0	0	1	0	2	0	0	1	0	1	0	0	0	0	0	0	5	0	1	1	9
0	1	52	1	0	1	0	0	0	0	0	1	0	0	1	0	1	0	0	0	1	0	0	1	0	0	0	0	1	0	1	0	0	1	0	0	1	0	0	0	0	0	0	0	0	5	0	0	0	22
0	1	83	1	1	0	0	1	0	0	0	0	#NULL!	#NULL!	#NULL!	#NULL!	0	1	0	0	1	0	0	1	0	0	0	1	0	0	1	0	0	1	0	0	1	0	0	0	0	0	0	0	0	3	0	0	0	27
0	1	62	0	0	1	0	1	0	0	0	0	#NULL!	#NULL!	#NULL!	#NULL!	0	1	0	0	1	0	0	0	0	1	1	0	0	0	0	0	1	1	0	0	1	0	0	0	0	0	0	0	0	4	0	0	0	13
0	1	75	0	1	0	0	1	0	0	0	0	0	0	1	0	0	1	0	0	1	0	0	1	0	0	0	1	0	0	0	0	1	1	0	0	0	0	0	0	0	0	1	0	0	5	0	0	0	2
0	1	61	1	0	1	0	1	0	0	0	0	0	1	0	0	0	1	0	0	1	0	0	1	0	0	0	1	0	0	0	0	1	3	0	0	1	0	1	0	1	0	0	0	0	5	1	1	2	17
0	1	60	1	1	0	0	0	1	0	0	0	1	0	0	0	0	1	0	0	1	0	0	1	0	0	0	1	0	0	1	0	0	2	0	0	1	0	0	0	0	0	0	1	0	3	1	0	1	20
0	1	64	0	1	0	0	1	0	0	0	0	1	0	0	0	1	0	0	0	1	0	0	0	0	1	0	1	0	0	1	0	0	1	0	0	1	0	0	0	0	0	0	0	0	3	0	0	0	23
0	1	56	1	0	0	1	0	0	0	0	0	#NULL!	#NULL!	#NULL!	#NULL!	1	0	0	0	1	0	0	0	0	1	1	0	0	0	1	0	0	0	1	0	0	0	0	0	0	0	0	0	0	2	3	2	5	5
0	1	73	1	1	0	0	1	0	0	0	0	#NULL!	#NULL!	#NULL!	#NULL!	0	1	0	0	1	0	0	1	0	0	0	1	0	0	0	0	1	1	0	0	0	1	0	0	0	0	0	0	0	4	0	0	0	4
0	1	63	1	0	1	0	1	0	0	0	0	0	1	0	0	0	1	0	0	1	0	0	1	0	0	1	0	0	1	0	0	0	0	1	0	0	0	0	0	0	0	0	0	0	4	0	0	0	35
0	1	65	1	1	0	0	1	0	0	0	0	#NULL!	#NULL!	#NULL!	#NULL!	0	1	0	0	1	0	0	1	0	0	0	0	1	0	1	0	0	1	0	0	1	0	0	0	0	0	0	0	0	5	0	0	0	11
0	1	67	1	1	0	0	1	0	0	0	0	#NULL!	#NULL!	#NULL!	#NULL!	0	1	0	0	1	0	0	1	0	0	0	1	0	0	0	0	1	0	1	0	0	0	0	0	0	0	0	0	0	5	0	0	0	20
0	1	56	1	0	1	0	0	0	0	0	1	0	0	1	0	1	0	0	0	1	0	0	1	0	0	0	1	0	1	0	0	0	1	0	0	1	0	0	0	0	0	0	0	0	4	6	0	6	39
0	1	56	1	0	1	0	0	0	0	1	0	0	0	0	1	0	1	0	0	1	0	0	1	0	0	0	1	0	0	1	0	0	2	0	0	1	0	1	0	0	0	0	0	0	4	0	0	0	5.188
0	1	86	1	1	0	0	1	0	0	0	0	1	0	0	0	0	1	0	0	1	0	0	1	0	0	0	1	0	0	1	0	0	0	0	0	0	0	0	0	0	0	0	0	1	3	0	0	0	24
0	1	84	1	0	1	0	1	0	0	0	0	1	0	0	0	0	1	0	0	1	0	0	1	0	0	0	1	0	1	0	0	0	1	0	0	1	0	0	0	0	0	0	0	0	4	6	8	14	41
0	1	61	1	0	1	0	1	0	0	0	0	0	0	0	1	0	1	0	0	1	0	0	1	0	0	0	1	0	1	0	0	0	4	0	0	1	0	1	0	1	1	0	0	0	4	0	1	1	27
0	1	68	1	0	1	0	1	0	0	0	0	0	1	0	0	0	1	0	0	1	0	0	1	0	0	0	1	0	0	0	1	0	1	0	0	1	0	0	0	0	0	0	0	0	3	0	0	0	18
0	1	63	1	1	0	0	1	0	0	0	0	1	0	0	0	0	1	0	0	1	0	0	1	0	0	0	1	0	0	1	0	0	1	0	0	1	0	0	0	0	0	0	0	0	4	0	1	1	23
0	1	76	0	1	0	0	1	0	0	0	0	1	0	0	0	0	0	0	1	1	0	0	1	0	0	0	0	1	0	1	0	0	1	0	0	1	0	0	0	0	0	0	0	0	3	0	0	0	7
0	1	84	1	1	0	0	1	0	0	0	0	1	0	0	0	0	0	0	1	1	0	0	0	0	1	1	0	0	0	0	0	1	1	0	0	1	0	0	0	0	0	0	0	0	3	0	0	0	39
0	1	66	0	0	0	1	1	0	0	0	0	0	0	0	1	0	1	0	0	1	0	0	1	0	0	1	0	0	0	0	0	1	1	0	0	1	0	0	0	0	0	0	0	1	5	1	0	1	16
0	1	67	0	1	0	0	1	0	0	0	0	0	0	1	0	0	0	1	0	1	0	0	1	0	0	0	1	0	0	0	1	0	2	0	0	1	0	1	0	0	0	0	0	0	5	0	1	1	9
0	1	66	0	1	0	0	0	0	1	0	0	0	0	0	1	0	1	0	0	1	0	0	1	0	0	1	0	0	0	1	0	0	2	0	0	1	0	1	0	0	0	0	0	0	4	0	0	0	4
0	1	81	1	1	0	0	1	0	0	0	0	1	0	0	0	0	1	0	0	1	0	0	1	0	0	1	0	0	0	1	0	0	2	0	0	1	0	0	0	1	0	0	0	0	3	9	0	9	2
0	1	63	1	1	0	0	1	0	0	0	0	0	0	0	1	0	1	0	0	1	0	0	1	0	0	0	0	1	0	1	0	0	0	0	0	0	0	0	0	0	0	0	0	1	5	9	0	9	16
0	1	67	1	0	0	1	1	0	0	0	0	#NULL!	#NULL!	#NULL!	#NULL!	0	1	0	0	1	0	0	1	0	0	1	0	0	#NULL!	#NULL!	#NULL!	#NULL!	2	0	1	0	0	0	0	0	1	0	0	0	2	0	0	0	0
0	1	65	1	1	0	0	0	1	0	0	0	1	0	0	0	0	0	0	1	1	0	0	1	0	0	0	0	1	0	0	0	1	3	0	0	1	0	0	0	0	0	1	1	0	3	0	0	0	25.466
0	1	43	1	0	1	0	0	0	0	1	0	0	0	0	1	0	1	0	0	1	0	0	1	0	0	1	0	0	0	0	0	1	3	0	0	1	0	0	1	0	0	1	0	1	2	0	0	0	45
0	1	74	1	1	0	0	1	0	0	0	0	1	0	0	0	0	0	0	1	1	0	0	1	0	0	0	1	0	0	0	1	0	1	0	0	1	0	0	0	0	0	0	0	0	4	0	0	0	27
0	1	77	1	0	1	0	1	0	0	0	0	1	0	0	0	0	0	0	1	1	0	0	1	0	0	0	1	0	0	1	0	0	1	0	1	0	0	0	0	0	0	0	0	0	4	1	0	1	10
0	1	72	1	1	0	0	1	0	0	0	0	1	0	0	0	0	1	0	0	1	0	0	1	0	0	0	1	0	0	1	0	0	1	0	0	1	0	0	0	0	0	0	0	0	3	0	0	0	30
0	1	68	1	1	0	0	1	0	0	0	0	1	0	0	0	0	1	0	0	1	0	0	1	0	0	0	1	0	0	1	0	0	2	0	1	1	0	0	0	0	0	0	0	0	4	0	0	0	33
0	1	49	1	1	0	0	0	0	1	0	0	1	0	0	0	0	0	1	0	1	0	0	0	0	1	1	0	0	1	0	0	0	2	0	0	1	0	0	0	0	0	1	0	0	8	0	0	0	44.813
0	1	58	0	0	1	0	1	0	0	0	0	0	0	1	0	0	1	0	0	1	0	0	1	0	0	0	1	0	0	0	1	0	2	0	0	1	0	0	0	0	0	1	0	1	4	0	0	0	6
0	1	75	1	1	0	0	1	0	0	0	0	1	0	0	0	0	0	0	1	1	0	0	1	0	0	0	1	0	0	1	0	0	4	0	0	1	0	1	0	0	1	1	0	0	5	0	1	1	42.75
0	1	72	1	1	0	0	0	1	0	0	0	0	1	0	0	0	1	0	0	1	0	0	1	0	0	0	1	0	0	0	1	0	3	0	0	1	0	1	0	0	0	1	0	0	4	0	0	0	15.75
0	1	19	0	0	1	0	0	0	0	0	0	0	0	0	1	1	0	0	0	1	0	0	0	0	1	1	0	0	1	0	0	0	2	0	0	0	0	0	1	0	0	1	0	0	2	2	0	2	17
0	1	68	1	0	1	0	0	1	0	0	0	0	1	0	0	0	1	0	0	1	0	0	1	0	0	0	1	0	0	0	0	1	2	0	0	1	0	0	0	0	0	1	0	0	4	0	0	0	66
0	1	79	0	1	0	0	1	0	0	0	0	#NULL!	#NULL!	#NULL!	#NULL!	0	1	0	0	1	0	0	1	0	0	1	0	0	1	0	0	0	0	1	0	0	0	0	0	0	0	0	0	0	2	1	0	1	29.4284
0	1	70	1	0	1	0	1	0	0	0	0	#NULL!	#NULL!	#NULL!	#NULL!	0	0	0	1	1	0	0	1	0	0	0	1	0	0	0	0	1	3	0	0	1	0	1	0	0	0	1	0	0	3	17	0	17	31.6429
0	1	59	0	1	0	0	0	0	1	0	0	0	1	0	0	0	1	0	0	1	0	0	0	0	1	0	1	0	0	0	0	1	2	0	0	1	0	1	0	0	0	0	0	0	2	0	0	0	22
0	1	64	0	0	1	0	0	0	0	0	1	0	1	0	0	0	1	0	0	1	0	0	0	0	1	0	1	0	0	1	0	0	2	0	0	1	0	1	0	0	0	0	0	0	4	0	0	0	1
0	1	74	0	0	1	0	0	0	1	0	0	#NULL!	#NULL!	#NULL!	#NULL!	0	1	0	0	1	0	0	0	1	0	0	1	0	1	0	0	0	1	0	0	1	0	0	0	0	0	0	0	0	3	0	0	0	24
0	1	73	1	1	0	0	0	0	1	0	0	1	0	0	0	0	1	0	0	1	0	0	1	0	0	0	0	1	0	1	0	0	1	0	0	1	0	0	0	0	0	0	0	0	4	0	0	0	24
0	1	58	1	0	1	0	1	0	0	0	0	1	0	0	0	0	1	0	0	1	0	0	1	0	0	1	0	0	1	0	0	0	1	0	0	1	0	0	0	0	0	0	0	0	5	0	0	0	7
0	1	69	1	1	0	0	0	0	1	0	0	1	0	0	0	0	1	0	0	1	0	0	1	0	0	0	1	0	0	0	0	1	1	0	0	1	0	0	0	0	0	0	0	0	5	0	0	0	14
0	1	65	0	1	0	0	1	0	0	0	0	1	0	0	0	0	1	0	0	1	0	0	1	0	0	0	1	0	0	0	0	1	1	0	0	1	0	0	0	0	0	0	0	0	4	0	0	0	66
0	1	75	0	1	0	0	0	0	1	0	0	1	0	0	0	0	1	0	0	1	0	0	0	0	1	0	0	1	0	0	0	1	2	0	0	1	0	1	0	0	0	0	0	0	4	0	0	0	24
0	1	55	1	0	1	0	1	0	0	0	0	1	0	0	0	0	1	0	0	1	0	0	1	0	0	0	1	0	0	0	1	0	2	0	0	1	0	1	0	0	0	0	0	0	5	0	0	0	24
0	1	73	0	0	1	0	0	0	1	0	0	1	0	0	0	0	1	0	0	1	0	0	1	0	0	0	0	1	0	1	0	0	0	1	0	0	0	0	0	0	0	0	0	0	4	0	0	0	10
0	1	73	0	1	0	0	1	0	0	0	0	1	0	0	0	0	1	0	0	0	1	0	0	1	0	0	1	0	0	0	0	1	1	0	0	1	0	0	0	0	0	0	0	0	4	0	0	0	29
0	1	70	0	0	1	0	0	0	0	1	0	1	0	0	0	0	1	0	0	1	0	0	1	0	0	1	0	0	0	1	0	0	1	0	0	0	0	1	0	0	0	0	0	0	3	0	0	0	5
0	1	66	0	1	0	0	1	0	0	0	0	1	0	0	0	0	1	0	0	1	0	0	1	0	0	0	1	0	0	1	0	0	1	0	0	1	0	0	0	0	0	0	0	0	4	0	0	0	35
0	1	65	1	0	1	0	1	0	0	0	0	1	0	0	0	0	1	0	0	1	0	0	1	0	0	0	1	0	1	0	0	0	1	0	0	1	0	0	0	0	0	0	0	0	4	0	0	0	3
0	1	60	1	1	0	0	1	0	0	0	0	1	0	0	0	0	1	0	0	1	0	0	1	0	0	0	1	0	0	1	0	0	1	0	0	1	0	0	0	0	0	0	0	0	5	0	0	0	16
0	1	66	1	0	1	0	0	1	0	0	0	1	0	0	0	0	1	0	0	1	0	0	1	0	0	0	1	0	0	1	0	0	1	0	0	1	0	0	0	0	0	0	0	0	4	0	0	0	5
0	1	40	1	0	0	1	0	0	0	1	0	0	0	1	0	1	0	0	0	1	0	0	1	0	0	1	0	0	1	0	0	0	0	1	0	0	0	0	0	0	0	0	0	0	2	3	2	5	19
0	1	63	1	1	0	0	1	0	0	0	0	0	0	1	0	0	1	0	0	1	0	0	1	0	0	0	1	0	0	1	0	0	1	0	0	1	0	0	0	0	0	0	0	0	3	9	0	9	52
0	1	67	1	1	0	0	1	0	0	0	0	1	0	0	0	0	1	0	0	1	0	0	1	0	0	0	1	0	0	0	0	1	1	0	0	1	0	0	0	0	0	0	0	0	1	1	0	1	66
0	1	64	1	1	0	0	1	0	0	0	0	#NULL!	#NULL!	#NULL!	#NULL!	0	0	0	1	1	0	0	1	0	0	0	1	0	0	0	1	0	2	0	0	1	0	1	0	0	0	0	0	0	2	0	0	0	26
0	1	57	1	1	0	0	0	1	0	0	0	1	0	0	0	0	1	0	0	1	0	0	1	0	0	1	0	0	1	0	0	0	2	0	0	1	0	0	0	0	0	1	0	0	2	1	0	1	21
0	1	65	0	1	0	0	0	0	1	0	0	1	0	0	0	0	1	0	0	1	0	0	0	0	1	0	1	0	1	0	0	0	1	0	0	1	0	0	0	0	0	0	0	0	3	0	0	0	2
0	1	64	1	1	0	0	1	0	0	0	0	#NULL!	#NULL!	#NULL!	#NULL!	0	1	0	0	1	0	0	1	0	0	0	1	0	0	1	0	0	0	1	0	0	0	0	0	0	0	0	0	0	2	0	0	0	40.5625
0	1	62	1	1	0	0	1	0	0	0	0	1	0	0	0	0	1	0	0	1	0	0	1	0	0	0	1	0	0	1	0	0	0	0	0	0	0	0	0	0	0	0	0	1	1	0	2	2	46.875
0	1	73	1	1	0	0	1	0	0	0	0	1	0	0	0	0	1	0	0	1	0	0	1	0	0	0	0	1	0	1	0	0	3	0	0	1	0	1	0	0	0	1	0	0	2	1	0	1	33.3125
0	1	73	1	1	0	0	0	0	1	0	0	0	1	0	0	0	1	0	0	1	0	0	1	0	0	0	1	0	1	0	0	0	0	0	0	0	0	0	0	0	0	0	0	0	2	0	0	0	16
0	1	67	1	1	0	0	0	0	1	0	0	0	1	0	0	0	1	0	0	1	0	0	1	0	0	0	1	0	0	1	0	0	0	1	0	0	0	0	0	0	0	0	0	0	3	0	0	0	21
0	1	62	1	0	1	0	0	1	0	0	0	0	0	1	0	0	1	0	0	1	0	0	1	0	0	0	1	0	1	0	0	0	0	0	0	0	0	0	0	0	0	0	0	1	3	0	0	0	6
0	1	53	1	0	1	0	1	0	0	0	0	1	0	0	0	1	0	0	0	1	0	0	1	0	0	0	1	0	0	1	0	0	1	0	0	1	0	0	0	0	0	0	0	0	2	0	0	0	4
0	1	69	1	1	0	0	0	0	1	0	0	0	0	1	0	0	1	0	0	1	0	0	1	0	0	0	1	0	0	0	1	0	1	0	0	0	0	1	0	0	0	0	0	0	4	0	0	0	24
0	1	83	1	1	0	0	1	0	0	0	0	1	0	0	0	0	0	0	1	1	0	0	0	0	1	0	1	0	0	0	0	1	1	0	0	0	0	1	0	0	0	0	0	0	2	0	0	0	19
0	1	63	1	0	1	0	0	0	0	1	0	0	0	0	1	0	1	0	0	1	0	0	1	0	0	0	1	0	0	0	0	1	1	0	0	1	0	0	0	0	0	0	0	0	3	0	0	0	39
0	1	71	1	0	0	1	1	0	0	0	0	1	0	0	0	1	0	0	0	1	0	0	1	0	0	0	1	0	0	0	1	0	3	0	0	1	0	1	0	0	0	1	0	0	3	0	0	0	7
0	1	69	1	1	0	0	0	0	1	0	0	0	1	0	0	0	0	0	1	1	0	0	0	0	1	0	1	0	0	0	1	0	2	0	0	1	0	1	0	0	0	0	0	0	3	0	0	0	32
0	1	82	1	1	0	0	1	0	0	0	0	1	0	0	0	0	1	0	0	1	0	0	1	0	0	1	0	0	0	1	0	0	2	0	0	1	0	1	0	0	0	0	0	0	2	0	0	0	52.75
0	1	68	0	1	0	0	0	0	1	0	0	0	1	0	0	0	1	0	0	0	1	0	0	0	1	1	0	0	0	0	0	1	1	0	0	1	0	0	0	0	0	0	0	0	2	0	0	0	18
0	1	67	0	0	1	0	1	0	0	0	0	1	0	0	0	0	1	0	0	1	0	0	1	0	0	0	1	0	0	1	0	0	2	0	0	1	0	1	0	0	0	0	0	0	1	0	0	0	18
0	1	64	0	0	0	1	0	0	1	0	0	0	0	0	1	0	1	0	0	0	0	1	1	0	0	0	1	0	#NULL!	#NULL!	#NULL!	#NULL!	0	1	0	0	0	0	0	0	0	0	0	0	2	0	0	0	2
0	1	67	1	1	0	0	1	0	0	0	0	#NULL!	#NULL!	#NULL!	#NULL!	0	0	0	1	1	0	0	1	0	0	0	1	0	0	0	0	1	0	0	0	0	0	0	0	0	0	0	0	1	3	0	1	1	29
0	1	62	1	1	0	0	0	1	0	0	0	1	0	0	0	0	1	0	0	1	0	0	1	0	0	0	1	0	0	1	0	0	3	0	0	1	0	1	0	0	0	1	0	0	1	0	0	0	28
0	1	62	1	0	1	0	0	1	0	0	0	0	0	1	0	0	1	0	0	1	0	0	1	0	0	0	1	0	1	0	0	0	1	0	0	1	0	0	0	0	0	0	0	0	2	0	0	0	40
0	1	54	0	0	0	1	0	0	0	0	1	0	0	0	1	0	1	0	0	1	0	0	1	0	0	0	1	0	0	1	0	0	2	0	0	1	0	1	0	0	0	0	0	0	3	0	0	0	15
0	1	77	1	1	0	0	1	0	0	0	0	0	0	1	0	0	0	0	1	1	0	0	1	0	0	0	0	1	1	0	0	0	4	0	0	1	0	1	0	0	1	1	0	0	1	2	0	2	35
0	1	63	1	0	1	0	0	0	0	1	0	0	0	0	1	0	1	0	0	1	0	0	1	0	0	0	1	0	0	0	0	1	1	0	0	1	0	0	0	0	0	0	0	0	2	0	0	0	15
0	1	72	1	1	0	0	0	1	0	0	0	0	1	0	0	0	1	0	0	1	0	0	1	0	0	0	1	0	0	1	0	0	2	0	0	1	0	0	0	0	0	1	0	0	2	0	0	0	14
1	2	50	0	0	1	0	0	0	1	0	0	0	1	0	0	0	1	0	0	1	0	0	1	0	0	0	1	0	0	1	0	0	1	0	0	1	0	0	0	0	0	0	0	1	3	2	2	4	12
1	2	54	1	0	1	0	0	0	1	0	0	0	1	0	0	0	1	0	0	1	0	0	1	0	0	0	1	0	0	1	0	0	1	0	0	1	0	0	0	0	0	0	0	0	2	0	0	0	14
1	2	81	1	1	0	0	1	0	0	0	0	#NULL!	#NULL!	#NULL!	#NULL!	0	1	0	0	1	0	0	1	0	0	0	1	0	0	0	0	1	1	0	0	1	0	0	0	0	0	0	0	0	4	0	0	0	40
1	2	82	1	1	0	0	1	0	0	0	0	0	0	0	1	0	1	0	0	1	0	0	1	0	0	1	0	0	0	1	0	0	0	0	0	0	0	0	0	0	0	0	0	1	3	0	0	0	18
1	2	80	0	0	0	1	1	0	0	0	0	0	1	0	0	0	1	0	0	0	1	0	1	0	0	0	1	0	0	0	0	1	2	0	1	1	0	0	0	0	0	0	0	0	3	1	0	1	4
1	2	55	1	0	1	0	0	1	0	0	0	0	0	0	1	0	1	0	0	1	0	0	1	0	0	1	0	0	0	1	0	0	1	0	0	1	0	0	0	0	0	0	0	0	4	2	0	2	20
1	2	61	0	0	1	0	1	0	0	0	0	1	0	0	0	1	0	0	0	1	0	0	0	0	1	0	1	0	1	0	0	0	1	0	0	1	0	0	0	0	0	0	0	0	4	0	0	0	10
1	2	70	0	1	0	0	0	0	1	0	0	0	1	0	0	0	1	0	0	1	0	0	1	0	0	0	1	0	0	0	0	1	0	0	0	0	0	0	0	0	0	0	0	1	4	0	0	0	9
1	2	76	1	1	0	0	1	0	0	0	0	#NULL!	#NULL!	#NULL!	#NULL!	0	1	0	0	1	0	0	1	0	0	0	1	0	1	0	0	0	1	0	0	1	0	0	0	0	0	0	0	0	3	0	0	0	17
1	2	70	0	0	0	1	1	0	0	0	0	1	0	0	0	0	1	0	0	1	0	0	1	0	0	0	1	0	0	1	0	0	1	0	0	0	0	1	0	0	0	0	0	0	4	0	0	0	12
1	2	59	1	1	0	0	0	0	1	0	0	#NULL!	#NULL!	#NULL!	#NULL!	0	1	0	0	1	0	0	1	0	0	1	0	0	1	0	0	0	3	0	1	1	0	1	0	0	0	0	0	0	4	0	0	0	3
1	2	83	1	1	0	0	1	0	0	0	0	0	1	0	0	0	1	0	0	1	0	0	1	0	0	1	0	0	0	0	0	1	1	0	0	1	0	0	0	0	0	0	0	0	4	3	3	6	66
1	2	61	0	0	1	0	0	0	0	1	0	0	1	0	0	0	1	0	0	1	0	0	1	0	0	0	1	0	1	0	0	0	2	0	0	1	0	1	0	0	0	0	0	0	4	1	1	2	5
1	2	67	0	0	0	1	1	0	0	0	0	0	0	1	0	0	1	0	0	1	0	0	0	0	1	0	1	0	0	1	0	0	0	1	0	0	0	0	0	0	0	0	0	0	4	0	0	0	16
1	2	70	1	1	0	0	1	0	0	0	0	0	0	0	1	0	1	0	0	1	0	0	1	0	0	0	1	0	0	0	1	0	1	0	0	1	0	0	0	0	0	0	0	0	3	0	0	0	3
1	2	82	0	0	1	0	1	0	0	0	0	1	0	0	0	0	1	0	0	1	0	0	1	0	0	0	1	0	0	1	0	0	1	0	0	1	0	0	0	0	0	0	0	0	4	0	0	0	8
1	2	65	0	0	1	0	1	0	0	0	0	0	0	0	1	0	1	0	0	0	1	0	1	0	0	0	1	0	0	1	0	0	1	0	0	1	0	0	0	0	0	0	0	0	4	0	0	0	16
1	2	79	1	0	1	0	1	0	0	0	0	1	0	0	0	0	0	1	0	1	0	0	1	0	0	0	1	0	0	1	0	0	2	0	0	1	0	1	0	0	0	0	0	0	3	0	0	0	21
1	2	65	1	1	0	0	1	0	0	0	0	0	1	0	0	0	1	0	0	1	0	0	1	0	0	0	1	0	1	0	0	0	1	0	0	1	0	0	0	0	0	0	0	0	2	0	0	0	17
1	2	72	0	0	1	0	1	0	0	0	0	1	0	0	0	0	1	0	0	0	1	0	0	1	0	1	0	0	0	1	0	0	2	0	0	1	0	1	0	0	0	0	0	0	5	0	0	0	2
1	2	87	0	1	0	0	0	1	0	0	0	1	0	0	0	1	0	0	0	#NULL!	#NULL!	#NULL!	#NULL!	#NULL!	#NULL!	0	1	0	0	0	1	0	0	1	0	0	0	0	0	0	0	0	0	0	3	1	0	1	26
1	2	63	1	1	0	0	1	0	0	0	0	1	0	0	0	0	1	0	0	1	0	0	1	0	0	1	0	0	0	1	0	0	1	0	0	1	0	0	0	0	0	0	0	1	4	0	0	0	38
1	2	83	0	1	0	0	1	0	0	0	0	1	0	0	0	0	1	0	0	0	1	0	0	1	0	0	1	0	0	1	0	0	1	0	0	1	0	0	0	0	0	0	0	0	4	1	1	2	58
1	2	56	1	0	1	0	0	0	1	0	0	1	0	0	0	0	1	0	0	1	0	0	1	0	0	0	1	0	0	1	0	0	1	0	0	1	0	0	0	0	0	0	0	0	3	0	0	0	2
1	2	81	1	1	0	0	1	0	0	0	0	1	0	0	0	0	1	0	0	1	0	0	1	0	0	0	1	0	0	1	0	0	1	0	0	1	0	0	0	0	0	0	0	0	3	0	0	0	40
1	2	74	0	1	0	0	1	0	0	0	0	1	0	0	0	0	1	0	0	0	1	0	1	0	0	0	1	0	0	0	1	0	2	0	0	1	0	1	0	0	0	0	0	0	4	0	0	0	25
1	2	77	0	0	1	0	1	0	0	0	0	1	0	0	0	0	1	0	0	1	0	0	1	0	0	0	1	0	0	1	0	0	1	0	0	1	0	0	0	0	0	0	0	0	4	0	0	0	8
1	2	63	1	1	0	0	1	0	0	0	0	1	0	0	0	0	1	0	0	1	0	0	1	0	0	1	0	0	0	1	0	0	1	0	0	1	0	0	0	0	0	0	0	0	4	0	0	0	2
1	2	57	0	0	1	0	0	0	0	1	0	0	1	0	0	0	1	0	0	1	0	0	0	0	1	0	1	0	1	0	0	0	2	0	0	1	0	1	0	0	0	0	0	0	4	0	1	1	11
1	2	94	0	1	0	0	1	0	0	0	0	1	0	0	0	0	1	0	0	1	0	0	1	0	0	0	1	0	0	0	0	1	1	0	0	1	0	0	0	0	0	0	0	0	3	0	0	0	30
1	2	93	1	0	1	0	1	0	0	0	0	1	0	0	0	0	1	0	0	1	0	0	1	0	0	0	1	0	0	0	0	1	0	1	0	0	0	0	0	0	0	0	0	0	5	0	0	0	53
1	2	83	1	0	1	0	1	0	0	0	0	1	0	0	0	0	1	0	0	1	0	0	1	0	0	0	1	0	0	0	1	0	1	0	0	1	0	0	0	0	0	0	0	0	4	0	0	0	31
1	2	70	0	0	1	0	1	0	0	0	0	1	0	0	0	0	1	0	0	0	1	0	1	0	0	0	1	0	0	0	0	1	1	0	0	1	0	0	0	0	0	0	0	0	4	0	0	0	27
1	2	79	1	0	1	0	1	0	0	0	0	1	0	0	0	0	1	0	0	1	0	0	1	0	0	0	1	0	0	0	0	1	0	0	0	0	0	0	0	0	0	0	0	1	2	0	0	0	17
1	2	66	1	0	1	0	1	0	0	0	0	1	0	0	0	0	1	0	0	1	0	0	1	0	0	0	1	0	0	1	0	0	1	0	0	1	0	0	0	0	0	0	0	0	4	0	0	0	16
1	2	68	0	1	0	0	1	0	0	0	0	1	0	0	0	0	1	0	0	0	0	1	0	0	1	0	1	0	0	1	0	0	1	0	0	1	0	0	0	0	0	0	0	0	4	0	0	0	42
1	2	84	1	0	1	0	1	0	0	0	0	0	1	0	0	0	1	0	0	1	0	0	1	0	0	0	1	0	0	0	0	1	1	0	0	0	0	1	0	0	0	0	0	0	3	0	0	0	5
1	2	78	1	1	0	0	1	0	0	0	0	1	0	0	0	0	1	0	0	1	0	0	1	0	0	0	1	0	0	0	1	0	2	0	0	1	0	1	0	0	0	0	0	0	3	0	0	0	8
1	2	69	0	1	0	0	0	0	0	1	0	0	1	0	0	0	1	0	0	1	0	0	1	0	0	0	1	0	0	0	1	0	1	0	0	1	0	0	0	0	0	0	0	0	4	1	0	1	2
1	2	78	1	1	0	0	1	0	0	0	0	1	0	0	0	0	1	0	0	1	0	0	1	0	0	0	1	0	0	1	0	0	1	0	0	1	0	0	0	0	0	0	0	0	3	0	0	0	12
1	2	71	1	0	1	0	1	0	0	0	0	1	0	0	0	0	1	0	0	1	0	0	1	0	0	0	0	1	0	0	1	0	1	0	0	1	0	0	0	0	0	0	0	0	4	1	0	1	26
1	2	64	0	0	1	0	1	0	0	0	0	1	0	0	0	0	1	0	0	1	0	0	0	0	1	1	0	0	1	0	0	0	1	0	0	1	0	0	0	0	0	0	0	0	4	0	0	0	27
1	2	70	1	0	1	0	0	1	0	0	0	1	0	0	0	0	1	0	0	1	0	0	1	0	0	0	1	0	0	0	1	0	2	0	0	1	0	1	0	0	0	0	0	0	4	0	0	0	16
1	2	41	0	0	1	0	0	0	1	0	0	0	0	1	0	0	1	0	0	0	0	1	0	0	1	0	0	1	0	0	0	1	1	0	0	1	0	0	0	0	0	0	0	0	4	2	0	2	39
1	2	72	1	1	0	0	0	0	1	0	0	#NULL!	#NULL!	#NULL!	#NULL!	0	1	0	0	1	0	0	1	0	0	1	0	0	1	0	0	0	1	0	0	1	0	0	0	0	0	0	0	0	1	0	0	0	20.8125
1	2	60	1	0	0	1	1	0	0	0	0	0	1	0	0	0	1	0	0	1	0	0	1	0	0	0	1	0	0	0	0	1	2	0	0	0	0	1	0	0	0	1	0	0	4	0	0	0	21
1	2	78	0	0	1	0	1	0	0	0	0	#NULL!	#NULL!	#NULL!	#NULL!	0	1	0	0	1	0	0	1	0	0	0	1	0	0	0	0	1	1	0	0	1	0	0	0	0	0	0	0	0	4	0	0	0	9.5
1	2	65	1	1	0	0	0	0	1	0	0	0	1	0	0	0	0	1	0	1	0	0	1	0	0	1	0	0	0	1	0	0	0	1	0	0	0	0	0	0	0	0	0	0	3	0	0	0	34.6667
1	2	84	1	1	0	0	1	0	0	0	0	#NULL!	#NULL!	#NULL!	#NULL!	0	1	0	0	1	0	0	1	0	0	0	1	0	0	0	1	0	1	0	0	1	0	0	0	0	0	0	0	0	4	0	0	0	20.7333
1	2	79	1	0	1	0	1	0	0	0	0	#NULL!	#NULL!	#NULL!	#NULL!	0	1	0	0	1	0	0	1	0	0	0	1	0	0	0	1	0	1	0	0	1	0	0	0	0	0	0	0	0	4	0	0	0	1
1	2	83	1	1	0	0	1	0	0	0	0	#NULL!	#NULL!	#NULL!	#NULL!	0	1	0	0	1	0	0	1	0	0	0	1	0	0	0	0	1	1	0	0	1	0	0	0	0	0	0	0	0	4	0	0	0	#NULL!
1	2	72	1	0	1	0	1	0	0	0	0	#NULL!	#NULL!	#NULL!	#NULL!	0	1	0	0	1	0	0	1	0	0	0	1	0	0	1	0	0	1	0	0	0	0	0	0	0	0	1	0	0	4	0	0	0	14
1	2	80	1	1	0	0	1	0	0	0	0	1	0	0	0	0	1	0	0	1	0	0	1	0	0	0	1	0	0	0	0	1	1	0	0	1	0	0	0	0	0	0	0	0	3	0	0	0	22.9375
1	2	69	1	1	0	0	1	0	0	0	0	#NULL!	#NULL!	#NULL!	#NULL!	0	1	0	0	1	0	0	1	0	0	1	0	0	1	0	0	0	3	0	0	1	0	1	0	0	0	1	0	0	4	2	0	2	25
1	2	83	1	1	0	0	1	0	0	0	0	#NULL!	#NULL!	#NULL!	#NULL!	0	1	0	0	1	0	0	1	0	0	0	1	0	1	0	0	0	2	0	0	1	0	1	0	0	0	0	0	0	4	0	0	0	12.625
1	2	62	1	0	1	0	1	0	0	0	0	#NULL!	#NULL!	#NULL!	#NULL!	0	1	0	0	1	0	0	1	0	0	0	1	0	0	1	0	0	0	0	0	0	0	0	0	0	0	0	0	0	5	0	0	0	5.1875
1	2	89	0	0	0	1	1	0	0	0	0	#NULL!	#NULL!	#NULL!	#NULL!	0	1	0	0	1	0	0	1	0	0	0	0	1	0	0	0	1	1	0	0	1	0	0	0	0	0	0	0	0	3	0	0	0	15.8214
1	2	76	0	0	1	0	0	0	1	0	0	#NULL!	#NULL!	#NULL!	#NULL!	0	1	0	0	1	0	0	1	0	0	1	0	0	1	0	0	0	1	0	0	1	0	0	0	0	0	0	0	0	3	0	0	0	2
1	2	68	1	0	1	0	1	0	0	0	0	0	0	0	1	0	1	0	0	1	0	0	1	0	0	0	1	0	0	0	0	1	2	0	1	1	0	0	0	0	0	0	0	0	4	0	0	0	10
1	2	62	1	1	0	0	0	0	1	0	0	0	1	0	0	0	1	0	0	1	0	0	1	0	0	0	1	0	1	0	0	0	1	0	0	1	0	0	0	0	0	0	0	0	3	0	0	0	15
1	2	85	1	1	0	0	1	0	0	0	0	#NULL!	#NULL!	#NULL!	#NULL!	0	1	0	0	1	0	0	1	0	0	1	0	0	0	0	0	1	0	0	0	0	0	0	0	0	0	0	0	0	4	0	0	0	0
1	2	76	1	0	1	0	1	0	0	0	0	#NULL!	#NULL!	#NULL!	#NULL!	0	1	0	0	1	0	0	1	0	0	1	0	0	0	1	0	0	1	0	0	0	0	1	0	0	0	0	0	0	3	0	0	0	#NULL!
1	2	86	1	1	0	0	1	0	0	0	0	1	0	0	0	0	1	0	0	1	0	0	1	0	0	0	1	0	0	0	0	1	1	0	0	1	0	0	0	0	0	0	0	0	4	0	0	0	15.5625
1	2	82	1	1	0	0	1	0	0	0	0	1	0	0	0	0	1	0	0	0	0	1	0	0	1	0	1	0	0	0	0	1	2	0	0	1	0	0	0	1	0	0	0	0	3	0	0	0	17.25
1	2	74	1	1	0	0	1	0	0	0	0	1	0	0	0	0	1	0	0	1	0	0	1	0	0	0	0	1	0	1	0	0	1	0	0	1	0	0	0	0	0	0	0	0	4	5	0	5	40.4375
1	2	63	1	0	1	0	0	0	1	0	0	#NULL!	#NULL!	#NULL!	#NULL!	0	1	0	0	1	0	0	1	0	0	0	1	0	1	0	0	0	1	1	0	0	0	0	0	1	0	0	0	0	3	7	0	7	8
1	2	63	0	1	0	0	1	0	0	0	0	0	0	0	1	0	1	0	0	1	0	0	0	0	1	0	1	0	0	0	0	1	2	0	0	1	0	0	0	0	0	1	0	0	2	1	0	1	45
1	2	69	1	0	0	1	1	0	0	0	0	1	0	0	0	0	1	0	0	1	0	0	1	0	0	0	1	0	0	0	1	0	2	0	0	1	0	1	0	0	0	0	0	1	3	1	0	1	8
1	2	71	1	1	0	0	1	0	0	0	0	0	1	0	0	0	0	0	1	1	0	0	1	0	0	0	1	0	0	0	0	1	3	0	1	1	0	0	0	1	0	0	0	0	3	1	0	1	83
1	2	86	0	1	0	0	0	0	1	0	0	1	0	0	0	0	1	0	0	1	0	0	0	0	1	0	1	0	0	1	0	0	2	0	1	1	0	0	0	0	0	0	0	0	3	1	0	1	4
1	2	70	0	1	0	0	1	0	0	0	0	1	0	0	0	0	0	0	1	1	0	0	1	0	0	0	1	0	1	0	0	0	1	0	0	0	0	1	0	0	0	0	0	0	4	1	0	1	4
1	2	57	1	0	1	0	0	0	1	0	0	1	0	0	0	1	0	0	0	1	0	0	1	0	0	0	1	0	0	0	1	0	2	0	0	0	1	1	0	0	0	0	0	0	4	0	1	1	20
1	2	67	1	1	0	0	1	0	0	0	0	0	1	0	0	0	1	0	0	1	0	0	1	0	0	0	1	0	0	1	0	0	2	0	0	1	0	0	0	0	0	0	1	0	4	3	0	3	54
1	2	58	1	1	0	0	0	0	1	0	0	1	0	0	0	0	1	0	0	1	0	0	1	0	0	0	1	0	0	1	0	0	1	0	0	1	0	0	0	0	0	0	0	0	3	1	0	1	20
1	2	70	0	1	0	0	1	0	0	0	0	0	1	0	0	0	1	0	0	1	0	0	1	0	0	0	1	0	0	0	1	0	1	0	0	1	0	0	0	0	0	0	0	0	3	1	0	1	22
1	2	71	0	0	1	0	1	0	0	0	0	1	0	0	0	1	0	0	0	0	0	1	0	0	1	1	0	0	1	0	0	0	1	0	0	1	0	0	0	0	0	0	0	0	4	7	1	8	28
1	2	71	0	0	1	0	1	0	0	0	0	1	0	0	0	0	0	1	0	1	0	0	1	0	0	1	0	0	0	1	0	0	2	0	0	1	0	1	0	0	0	0	0	0	3	2	2	4	24
1	2	86	1	0	1	0	1	0	0	0	0	1	0	0	0	0	0	0	1	1	0	0	1	0	0	1	0	0	0	0	0	1	1	0	0	1	0	0	0	0	0	0	0	0	3	1	1	2	26
1	2	77	1	1	0	0	1	0	0	0	0	1	0	0	0	0	1	0	0	1	0	0	1	0	0	0	1	0	0	0	1	0	2	0	0	1	0	0	0	1	0	0	0	0	3	0	1	1	13
1	2	65	1	1	0	0	1	0	0	0	0	1	0	0	0	0	1	0	0	1	0	0	1	0	0	0	1	0	0	1	0	0	2	0	0	1	0	0	0	0	0	1	0	0	2	0	1	1	28
1	2	56	0	0	1	0	0	0	1	0	0	0	1	0	0	0	1	0	0	1	0	0	0	0	1	0	0	1	0	1	0	0	1	0	0	1	0	0	0	0	0	0	0	0	2	0	1	1	10
1	2	28	0	0	0	1	0	0	0	0	0	0	0	1	0	1	0	0	0	0	1	0	0	0	1	0	1	0	1	0	0	0	0	0	0	0	0	0	0	0	0	0	0	1	2	3	0	3	23
1	2	79	0	1	0	0	1	0	0	0	0	0	1	0	0	0	1	0	0	1	0	0	1	0	0	0	1	0	1	0	0	0	2	0	0	1	0	1	0	0	0	0	0	0	3	0	1	1	5
1	2	67	1	1	0	0	1	0	0	0	0	1	0	0	0	0	0	0	1	1	0	0	1	0	0	0	1	0	0	0	0	1	2	0	0	1	1	0	0	0	0	0	0	0	4	0	1	1	19
1	2	62	1	0	1	0	1	0	0	0	0	1	0	0	0	1	0	0	0	1	0	0	1	0	0	0	1	0	1	0	0	0	0	0	0	0	0	0	0	0	0	0	0	1	4	0	0	0	6
1	2	60	1	1	0	0	0	0	1	0	0	0	1	0	0	0	1	0	0	1	0	0	1	0	0	0	1	0	1	0	0	0	1	0	0	1	0	0	0	0	0	0	0	0	4	0	1	1	7
1	2	84	0	0	1	0	1	0	0	0	0	1	0	0	0	0	0	0	1	1	0	0	1	0	0	1	0	0	0	0	0	1	2	0	0	1	0	1	0	0	0	0	0	0	3	0	3	3	4
1	2	83	1	1	0	0	1	0	0	0	0	1	0	0	0	0	0	0	1	0	0	1	1	0	0	0	1	0	0	1	0	0	1	0	0	1	0	0	0	0	0	0	0	0	3	0	1	1	22
1	2	62	1	0	1	0	1	0	0	0	0	1	0	0	0	0	1	0	0	1	0	0	1	0	0	1	0	0	1	0	0	0	2	0	0	1	0	0	0	1	0	0	0	0	3	0	1	1	12
1	2	67	1	0	1	0	1	0	0	0	0	1	0	0	0	0	1	0	0	1	0	0	1	0	0	0	1	0	0	1	0	0	1	0	0	1	0	0	0	0	0	0	0	0	3	0	2	2	9
1	2	58	0	0	1	0	1	0	0	0	0	1	0	0	0	0	1	0	0	0	0	1	0	0	1	1	0	0	1	0	0	0	2	0	0	1	0	1	0	0	0	0	0	0	4	0	1	1	4
1	2	83	0	1	0	0	1	0	0	0	0	1	0	0	0	0	1	0	0	1	0	0	1	0	0	0	1	0	0	1	0	0	1	0	0	1	0	0	0	0	0	0	0	0	3	0	2	2	2
1	2	71	1	1	0	0	0	0	1	0	0	1	0	0	0	0	1	0	0	1	0	0	1	0	0	0	1	0	0	1	0	0	1	0	0	0	0	1	0	0	0	0	0	0	3	0	2	2	38
1	2	85	1	1	0	0	1	0	0	0	0	1	0	0	0	0	1	0	0	1	0	0	1	0	0	0	1	0	0	1	0	0	2	0	0	1	0	0	0	1	0	0	0	0	1	0	1	1	33
1	2	73	1	1	0	0	1	0	0	0	0	1	0	0	0	0	1	0	0	1	0	0	1	0	0	0	1	0	1	0	0	0	1	0	0	1	0	0	0	0	0	0	0	0	3	0	3	3	36.1833
1	2	65	1	0	0	1	1	0	0	0	0	1	0	0	0	0	1	0	0	1	0	0	1	0	0	0	1	0	1	0	0	0	0	0	0	0	0	0	0	0	0	0	0	1	2	0	1	1	25
1	2	89	0	1	0	0	1	0	0	0	0	1	0	0	0	0	1	0	0	1	0	0	1	0	0	0	1	0	0	1	0	0	0	0	0	0	0	0	0	0	0	0	0	1	1	0	1	1	8
1	2	71	0	1	0	0	1	0	0	0	0	1	0	0	0	0	1	0	0	1	0	0	1	0	0	0	1	0	1	0	0	0	1	0	0	0	0	1	0	0	0	0	0	1	4	0	1	1	#NULL!
1	2	61	0	0	0	1	1	0	0	0	0	0	1	0	0	0	1	0	0	1	0	0	1	0	0	0	1	0	1	0	0	0	1	0	0	0	0	1	0	0	0	0	0	1	3	0	1	1	7
1	2	58	1	0	0	1	1	0	0	0	0	0	1	0	0	1	0	0	0	1	0	0	1	0	0	0	1	0	0	1	0	0	1	0	0	1	0	0	0	0	0	0	0	0	3	0	1	1	7
1	2	74	1	0	1	0	1	0	0	0	0	1	0	0	0	0	0	0	1	1	0	0	1	0	0	0	1	0	0	0	0	1	2	0	1	0	0	0	0	0	0	1	0	0	3	0	1	1	26
1	2	65	1	1	0	0	0	0	1	0	0	0	1	0	0	0	1	0	0	1	0	0	1	0	0	0	1	0	1	0	0	0	1	0	0	1	0	0	0	0	0	0	0	1	2	4	1	5	11
1	2	91	1	1	0	0	1	0	0	0	0	1	0	0	0	0	0	0	1	1	0	0	1	0	0	0	1	0	0	1	0	0	1	0	0	1	0	0	0	0	0	0	0	0	3	0	1	1	23.25
1	2	68	1	0	1	0	1	0	0	0	0	0	1	0	0	0	1	0	0	1	0	0	1	0	0	0	1	0	0	0	0	1	1	0	0	0	0	1	0	0	0	0	0	0	3	0	0	0	6
1	2	55	0	0	1	0	0	1	0	0	0	1	0	0	0	1	0	0	0	1	0	0	1	0	0	1	0	0	0	0	0	1	3	0	0	1	1	1	0	0	0	0	0	1	1	0	1	1	7
1	2	76	1	0	1	0	1	0	0	0	0	1	0	0	0	0	0	0	1	1	0	0	1	0	0	0	1	0	0	1	0	0	1	0	0	1	0	0	0	0	0	0	0	0	3	0	1	1	19
1	2	73	1	1	0	0	1	0	0	0	0	1	0	0	0	0	1	0	0	1	0	0	1	0	0	0	1	0	0	0	0	1	2	0	0	1	0	0	0	0	0	1	0	0	3	0	1	1	9
1	2	82	1	1	0	0	1	0	0	0	0	1	0	0	0	0	1	0	0	1	0	0	1	0	0	0	1	0	0	1	0	0	2	0	0	1	0	0	0	0	0	1	0	0	3	0	4	4	45.1333
1	2	79	1	1	0	0	1	0	0	0	0	1	0	0	0	0	1	0	0	1	0	0	1	0	0	0	1	0	0	0	0	1	2	0	0	1	0	0	0	0	0	1	0	0	3	0	0	0	10
1	2	61	1	0	1	0	1	0	0	0	0	1	0	0	0	0	1	0	0	1	0	0	1	0	0	0	1	0	0	0	0	1	2	0	0	0	0	1	0	0	0	1	0	1	4	0	1	1	72
1	2	72	1	1	0	0	1	0	0	0	0	1	0	0	0	0	1	0	0	1	0	0	1	0	0	0	1	0	0	0	1	0	1	0	0	0	0	1	0	0	0	0	0	0	1	0	1	1	20.75
1	2	80	1	1	0	0	1	0	0	0	0	1	0	0	0	0	1	0	0	1	0	0	1	0	0	0	1	0	0	0	0	1	0	0	0	0	0	0	0	0	0	0	0	0	4	0	1	1	22.2667
1	2	87	0	0	1	0	1	0	0	0	0	1	0	0	0	0	1	0	0	1	0	0	1	0	0	0	1	0	1	0	0	0	1	0	0	1	0	0	0	0	0	0	0	1	3	0	1	1	19
1	2	76	1	1	0	0	1	0	0	0	0	1	0	0	0	1	0	0	0	1	0	0	1	0	0	1	0	0	0	1	0	0	2	0	0	0	0	1	0	1	0	0	0	1	3	0	3	3	48.8
1	3	59	0	0	0	1	1	0	0	0	0	#NULL!	#NULL!	#NULL!	#NULL!	0	1	0	0	1	0	0	1	0	0	0	1	0	0	0	1	0	0	0	0	0	0	0	0	0	0	0	0	1	2	0	0	0	11
1	3	53	1	0	0	1	0	0	0	1	0	0	0	0	1	0	1	0	0	1	0	0	1	0	0	0	1	0	0	0	1	0	1	0	0	1	0	0	0	0	0	0	0	0	4	0	0	0	15
1	3	56	0	0	0	1	0	0	0	0	0	#NULL!	#NULL!	#NULL!	#NULL!	0	1	0	0	1	0	0	1	0	0	0	1	0	0	0	1	0	1	0	0	1	0	0	0	0	0	0	0	0	3	0	0	0	11
1	3	79	1	1	0	0	1	0	0	0	0	#NULL!	#NULL!	#NULL!	#NULL!	0	1	0	0	1	0	0	1	0	0	1	0	0	1	0	0	0	1	0	0	1	0	0	0	0	0	0	0	1	3	0	4	4	37
1	3	63	1	0	1	0	1	0	0	0	0	#NULL!	#NULL!	#NULL!	#NULL!	0	0	1	0	1	0	0	1	0	0	1	0	0	0	1	0	0	1	0	0	0	0	1	0	0	0	0	0	0	4	0	1	1	25
1	3	73	0	0	1	0	1	0	0	0	0	#NULL!	#NULL!	#NULL!	#NULL!	0	1	0	0	1	0	0	1	0	0	1	0	0	0	1	0	0	2	0	0	1	0	1	0	0	0	0	0	0	4	0	0	0	2
1	3	81	1	1	0	0	1	0	0	0	0	#NULL!	#NULL!	#NULL!	#NULL!	0	0	0	1	1	0	0	1	0	0	0	1	0	0	0	0	1	1	0	0	1	0	0	0	0	0	0	0	0	5	0	1	1	2
1	3	81	1	0	1	0	1	0	0	0	0	1	0	0	0	0	0	1	0	1	0	0	1	0	0	0	1	0	0	0	1	0	0	1	0	0	0	0	0	0	0	0	0	0	4	3	1	4	4
1	3	81	1	1	0	0	1	0	0	0	0	1	0	0	0	#NULL!	#NULL!	#NULL!	#NULL!	1	0	0	1	0	0	0	0	1	0	1	0	0	3	0	1	1	1	0	0	0	0	0	0	0	2	0	1	1	43.8125
1	3	63	1	1	0	0	1	0	0	0	0	1	0	0	0	0	0	0	1	1	0	0	1	0	0	0	1	0	0	1	0	0	1	0	0	0	0	1	0	0	0	0	0	0	2	0	0	0	6
1	3	64	0	0	0	1	1	0	0	0	0	0	0	0	1	0	1	0	0	1	0	0	0	0	1	0	1	0	1	0	0	0	1	0	0	0	0	0	0	0	0	1	0	0	3	1	0	1	1
1	3	67	1	0	1	0	1	0	0	0	0	#NULL!	#NULL!	#NULL!	#NULL!	0	0	1	0	1	0	0	1	0	0	1	0	0	0	1	0	0	1	0	0	1	0	0	0	0	0	0	0	0	4	0	0	0	8
1	3	57	1	0	1	0	0	0	0	1	0	0	0	0	1	0	1	0	0	1	0	0	1	0	0	0	1	0	0	1	0	0	1	0	0	1	0	0	0	0	0	0	0	0	4	0	0	0	21
1	3	50	1	0	1	0	0	0	0	1	0	0	0	1	0	0	1	0	0	1	0	0	0	0	1	1	0	0	0	1	0	0	1	0	0	1	0	0	0	0	0	0	0	0	3	0	0	0	24
1	3	90	1	#NULL!	#NULL!	#NULL!	1	0	0	0	0	1	0	0	0	0	0	0	1	1	0	0	1	0	0	0	1	0	0	0	1	0	4	0	1	1	0	1	0	0	0	1	0	0	4	7	0	7	63
1	3	67	1	1	0	0	1	0	0	0	0	1	0	0	0	0	0	0	1	1	0	0	1	0	0	0	1	0	0	1	0	0	1	0	0	1	0	0	0	0	0	0	0	0	2	0	0	0	16
1	3	72	1	1	0	0	1	0	0	0	0	1	0	0	0	0	0	0	1	1	0	0	1	0	0	1	0	0	0	0	0	1	1	0	0	1	0	0	0	0	0	0	0	0	3	0	0	0	29
1	3	66	0	0	1	0	1	0	0	0	0	1	0	0	0	0	1	0	0	0	1	0	1	0	0	0	1	0	0	1	0	0	1	0	0	1	0	0	0	0	0	0	0	0	4	0	1	1	6
1	3	71	1	1	0	0	1	0	0	0	0	1	0	0	0	1	0	0	0	1	0	0	1	0	0	0	1	0	0	1	0	0	2	0	0	1	0	0	0	0	0	1	0	0	4	0	0	0	39
1	3	71	1	1	0	0	1	0	0	0	0	#NULL!	#NULL!	#NULL!	#NULL!	0	1	0	0	1	0	0	1	0	0	0	1	0	0	1	0	0	3	0	0	1	0	1	0	0	0	1	0	0	5	0	0	0	19
1	3	71	0	0	1	0	1	0	0	0	0	1	0	0	0	0	1	0	0	1	0	0	1	0	0	0	0	1	0	0	1	0	2	0	0	1	0	0	0	0	0	1	0	0	4	1	0	1	29
1	3	66	1	1	0	0	1	0	0	0	0	1	0	0	0	0	1	0	0	1	0	0	1	0	0	1	0	0	0	0	0	1	2	0	1	1	0	0	0	0	0	0	0	0	4	0	0	0	29
1	3	71	0	1	0	0	1	0	0	0	0	0	1	0	0	0	1	0	0	1	0	0	1	0	0	0	1	0	0	1	0	0	2	0	0	1	0	1	0	0	0	0	0	0	4	0	0	0	2
1	3	65	0	0	1	0	1	0	0	0	0	0	0	0	1	0	1	0	0	0	1	0	1	0	0	0	1	0	0	0	0	1	2	0	0	1	0	0	0	0	0	1	0	0	3	0	0	0	6
1	3	60	1	0	1	0	0	0	0	1	0	0	1	0	0	0	1	0	0	1	0	0	1	0	0	0	1	0	1	0	0	0	0	0	0	0	0	0	0	0	0	0	0	1	2	0	0	0	10
1	3	58	0	0	0	1	1	0	0	0	0	1	0	0	0	0	0	1	0	1	0	0	0	0	1	1	0	0	0	1	0	0	2	0	0	1	0	0	0	1	0	0	0	0	4	0	0	0	34
1	3	73	1	1	0	0	1	0	0	0	0	#NULL!	#NULL!	#NULL!	#NULL!	0	0	0	1	1	0	0	1	0	0	0	1	0	0	0	1	0	2	0	0	1	0	0	0	0	0	1	0	0	2	0	2	2	55
1	3	66	1	0	1	0	0	1	0	0	0	0	1	0	0	0	1	0	0	1	0	0	1	0	0	1	0	0	0	0	0	1	2	0	0	1	0	0	0	1	0	0	0	0	4	0	0	0	15
1	3	69	1	0	1	0	0	1	0	0	0	1	0	0	0	0	0	0	1	1	0	0	0	0	1	0	1	0	0	1	0	0	1	0	0	1	0	0	0	0	0	0	0	0	4	0	0	0	19
1	3	72	1	1	0	0	0	1	0	0	0	0	1	0	0	0	1	0	0	1	0	0	1	0	0	0	0	1	0	0	0	1	4	0	0	1	1	0	1	1	0	0	0	0	3	0	1	1	12
1	3	71	1	0	1	0	0	1	0	0	0	#NULL!	#NULL!	#NULL!	#NULL!	0	0	0	1	1	0	0	0	0	1	0	1	0	1	0	0	0	1	0	0	1	0	0	0	0	0	0	0	0	4	0	1	1	37
1	3	65	0	1	0	0	1	0	0	0	0	1	0	0	0	0	1	0	0	1	0	0	1	0	0	1	0	0	0	1	0	0	1	0	0	0	0	0	0	0	0	1	0	0	4	0	0	0	8
1	3	64	1	0	1	0	0	1	0	0	0	#NULL!	#NULL!	#NULL!	#NULL!	0	0	0	1	1	0	0	1	0	0	0	1	0	1	0	0	0	2	0	0	1	0	0	0	0	0	0	1	0	3	0	0	0	36
1	3	61	1	0	1	0	0	1	0	0	0	#NULL!	#NULL!	#NULL!	#NULL!	0	1	0	0	1	0	0	1	0	0	0	0	1	0	0	1	0	0	1	0	0	0	0	0	0	0	0	0	0	3	0	0	0	27
1	3	51	1	0	1	0	0	0	0	0	0	0	1	0	0	0	1	0	0	1	0	0	1	0	0	0	1	0	1	0	0	0	2	0	0	1	0	0	0	0	1	0	0	1	2	1	0	1	68
1	3	81	0	0	0	1	1	0	0	0	0	1	0	0	0	0	1	0	0	0	1	0	0	1	0	0	1	0	0	0	0	1	1	0	0	1	0	0	0	0	0	0	0	0	4	0	0	0	15
1	3	50	1	0	0	1	1	0	0	0	0	1	0	0	0	0	1	0	0	1	0	0	1	0	0	0	0	1	1	0	0	0	0	0	0	0	0	0	0	0	0	0	0	1	2	20	1	21	40
1	3	69	1	1	0	0	0	1	0	0	0	1	0	0	0	1	0	0	0	1	0	0	1	0	0	0	1	0	0	0	1	0	1	0	0	1	0	0	0	0	0	0	0	0	3	0	1	1	11
1	3	63	0	0	1	0	0	0	0	0	0	#NULL!	#NULL!	#NULL!	#NULL!	0	1	0	0	1	0	0	0	0	1	0	1	0	0	1	0	0	1	0	0	1	0	0	0	0	0	0	0	0	3	0	0	0	2
1	3	63	1	0	1	0	0	0	0	0	0	0	1	0	0	1	0	0	0	1	0	0	1	0	0	0	1	0	0	0	1	0	0	0	0	0	0	0	0	0	0	0	0	1	2	0	0	0	16
1	3	79	1	0	0	1	0	1	0	0	0	#NULL!	#NULL!	#NULL!	#NULL!	0	1	0	0	1	0	0	1	0	0	0	0	1	0	1	0	0	1	0	0	1	0	0	0	0	0	0	0	0	3	0	0	0	18
1	3	25	1	0	0	1	0	0	0	0	0	0	0	0	1	1	0	0	0	1	0	0	1	0	0	0	0	1	0	0	1	0	0	1	0	0	0	0	0	0	0	0	0	0	2	0	0	0	13
1	3	70	1	0	1	0	0	1	0	0	0	#NULL!	#NULL!	#NULL!	#NULL!	0	1	0	0	1	0	0	1	0	0	0	1	0	0	1	0	0	1	0	0	1	0	0	0	0	0	0	0	0	4	0	0	0	17
1	3	79	0	1	0	0	0	0	0	0	0	0	1	0	0	0	1	0	0	1	0	0	1	0	0	0	0	1	0	1	0	0	1	0	0	1	0	0	0	0	0	0	0	1	3	0	0	0	6
1	3	80	0	1	0	0	1	0	0	0	0	1	0	0	0	0	1	0	0	1	0	0	1	0	0	0	1	0	0	0	1	0	0	0	0	0	0	0	0	0	0	0	0	1	3	0	1	1	29
1	3	78	1	1	0	0	0	1	0	0	0	#NULL!	#NULL!	#NULL!	#NULL!	0	1	0	0	1	0	0	1	0	0	1	0	0	1	0	0	0	1	0	0	1	0	0	0	0	0	0	0	0	4	0	0	0	11
1	3	84	1	1	0	0	0	1	0	0	0	1	0	0	0	0	0	0	1	1	0	0	1	0	0	1	0	0	1	0	0	0	2	0	0	1	0	0	0	1	0	0	0	1	2	0	0	0	4.5
1	3	59	1	0	0	1	0	0	0	0	1	0	0	0	1	0	0	1	0	1	0	0	1	0	0	0	0	1	0	0	1	0	3	0	0	1	0	1	1	0	0	0	0	0	3	8	10	18	52
1	3	59	1	0	1	0	0	0	0	0	0	0	1	0	0	0	0	1	0	1	0	0	1	0	0	0	1	0	0	0	1	0	2	0	0	1	0	1	0	0	0	0	0	0	4	0	0	0	5
1	3	70	1	1	0	0	0	1	0	0	0	1	0	0	0	0	1	0	0	1	0	0	1	0	0	0	1	0	0	1	0	0	1	0	0	1	0	0	0	0	0	0	0	1	3	0	0	0	13
1	3	66	1	0	1	0	0	1	0	0	0	0	0	1	0	0	0	1	0	1	0	0	1	0	0	0	1	0	0	1	0	0	2	0	0	1	0	1	0	0	0	0	0	0	4	0	0	0	20
1	3	73	1	1	0	0	0	1	0	0	0	#NULL!	#NULL!	#NULL!	#NULL!	0	1	0	0	1	0	0	0	0	1	0	1	0	0	0	1	0	1	0	0	1	0	0	0	0	0	0	0	0	4	5	0	5	13
1	3	57	1	0	1	0	0	0	0	0	0	0	0	1	0	0	1	0	0	1	0	0	1	0	0	0	1	0	1	0	0	0	1	0	0	1	0	0	0	0	0	0	0	0	1	0	0	0	10
1	3	71	1	1	0	0	0	1	0	0	0	#NULL!	#NULL!	#NULL!	#NULL!	0	1	0	0	1	0	0	1	0	0	0	1	0	0	0	0	1	1	0	0	1	0	0	0	0	0	0	0	1	4	0	0	0	25
1	3	76	1	0	1	0	0	1	0	0	0	1	0	0	0	0	1	0	0	1	0	0	1	0	0	0	1	0	0	0	0	1	2	0	0	1	0	1	0	0	0	0	0	0	2	0	1	1	4
1	3	62	1	0	0	1	0	0	0	0	0	#NULL!	#NULL!	#NULL!	#NULL!	#NULL!	#NULL!	#NULL!	#NULL!	1	0	0	1	0	0	1	0	0	0	1	0	0	3	0	0	1	0	1	0	1	0	0	0	0	3	0	4	4	24.6
1	3	64	1	0	1	0	0	1	0	0	0	#NULL!	#NULL!	#NULL!	#NULL!	0	1	0	0	1	0	0	1	0	0	0	0	1	0	1	0	0	2	0	0	1	0	0	0	0	0	1	0	1	4	0	0	0	23
1	3	58	1	0	0	1	0	0	0	0	0	0	0	1	0	1	0	0	0	1	0	0	1	0	0	1	0	0	#NULL!	#NULL!	#NULL!	#NULL!	2	0	0	0	0	1	0	0	0	0	1	0	4	0	1	1	6
1	3	71	1	0	0	1	0	1	0	0	0	1	0	0	0	0	1	0	0	1	0	0	1	0	0	0	1	0	1	0	0	0	1	0	0	1	0	0	0	0	0	0	0	1	4	0	3	3	10
1	3	83	1	1	0	0	0	1	0	0	0	1	0	0	0	0	1	0	0	1	0	0	1	0	0	0	1	0	0	1	0	0	1	0	0	1	0	0	0	0	0	0	0	0	4	0	0	0	14
1	3	64	0	0	1	0	0	0	0	0	0	0	0	1	0	0	1	0	0	1	0	0	0	0	1	0	1	0	0	0	1	0	1	0	0	1	0	0	0	0	0	0	0	0	4	0	0	0	22
1	3	66	0	0	1	0	1	0	0	0	0	1	0	0	0	0	1	0	0	1	0	0	0	0	1	0	0	1	#NULL!	#NULL!	#NULL!	#NULL!	1	0	0	1	0	0	0	0	0	0	0	0	4	0	1	1	22
1	3	75	1	0	1	0	0	1	0	0	0	1	0	0	0	0	1	0	0	1	0	0	1	0	0	1	0	0	0	1	0	0	1	0	0	1	0	0	0	0	0	0	0	0	4	0	0	0	24
1	3	63	1	1	0	0	0	1	0	0	0	0	1	0	0	0	1	0	0	1	0	0	1	0	0	0	1	0	0	0	1	0	2	0	0	1	0	0	0	0	1	0	0	0	4	0	1	1	27
1	3	73	1	0	1	0	0	1	0	0	0	1	0	0	0	0	1	0	0	1	0	0	1	0	0	0	1	0	0	0	0	1	1	0	0	1	0	0	0	0	0	0	0	0	4	0	0	0	24
1	3	31	1	0	0	1	0	0	0	0	0	0	1	0	0	1	0	0	0	1	0	0	1	0	0	0	1	0	1	0	0	0	3	0	0	0	0	1	0	1	0	1	0	0	3	0	1	1	7
1	3	53	1	0	1	0	0	1	0	0	0	0	0	0	1	0	1	0	0	1	0	0	1	0	0	0	0	1	0	0	0	1	2	0	0	1	0	0	0	0	0	1	0	1	4	0	0	0	18
1	3	50	1	1	0	0	0	1	0	0	0	1	0	0	0	0	1	0	0	1	0	0	1	0	0	0	1	0	1	0	0	0	0	1	0	0	0	0	0	0	0	0	0	0	2	0	0	0	9
1	3	69	1	0	0	1	0	1	0	0	0	0	0	0	1	0	1	0	0	1	0	0	1	0	0	1	0	0	1	0	0	0	1	0	0	0	0	1	0	0	0	0	0	1	4	1	1	2	25
1	3	70	1	0	1	0	0	1	0	0	0	0	0	0	1	0	1	0	0	1	0	0	1	0	0	0	0	1	0	1	0	0	1	0	1	0	0	0	0	0	0	0	0	1	2	0	0	0	18
1	3	89	1	0	1	0	0	1	0	0	0	1	0	0	0	0	0	0	1	1	0	0	1	0	0	1	0	0	1	0	0	0	1	0	1	0	0	0	0	0	0	0	0	1	2	1	1	2	19
1	3	60	0	0	1	0	0	0	0	0	0	#NULL!	#NULL!	#NULL!	#NULL!	0	1	0	0	1	0	0	1	0	0	0	1	0	0	0	0	1	1	0	0	1	0	0	0	0	0	0	0	1	4	0	0	0	13
1	3	71	0	0	1	0	1	0	0	0	0	#NULL!	#NULL!	#NULL!	#NULL!	0	1	0	0	1	0	0	1	0	0	0	1	0	0	0	0	1	3	0	1	1	0	1	0	0	0	0	0	1	3	0	0	0	16
1	3	68	1	1	0	0	0	1	0	0	0	1	0	0	0	1	0	0	0	1	0	0	1	0	0	0	1	0	1	0	0	0	1	0	0	0	0	1	0	0	0	0	0	0	3	1	0	1	30
1	3	50	1	0	1	0	0	0	0	1	0	0	1	0	0	1	0	0	0	1	0	0	1	0	0	0	1	0	1	0	0	0	1	0	0	1	0	0	0	0	0	0	0	1	4	1	0	1	12
1	3	85	1	1	0	0	0	1	0	0	0	1	0	0	0	0	0	0	1	1	0	0	1	0	0	0	1	0	0	0	1	0	2	0	0	1	0	1	0	0	0	0	0	0	3	0	1	1	28
1	3	66	0	0	1	0	1	0	0	0	0	#NULL!	#NULL!	#NULL!	#NULL!	0	0	0	1	1	0	0	1	0	0	0	1	0	1	0	0	0	1	0	0	1	0	0	0	0	0	0	0	0	2	1	0	1	27
1	3	52	1	0	1	0	0	0	0	0	0	0	0	0	1	0	1	0	0	1	0	0	1	0	0	0	1	0	1	0	0	0	0	1	0	0	0	0	0	0	0	0	0	0	3	0	0	0	2
1	3	70	1	1	0	0	0	0	0	0	0	#NULL!	#NULL!	#NULL!	#NULL!	0	1	0	0	1	0	0	1	0	0	0	1	0	0	0	0	1	0	0	0	0	0	0	0	0	0	0	0	1	2	0	0	0	18
1	3	64	1	1	0	0	0	1	0	0	0	1	0	0	0	0	1	0	0	1	0	0	1	0	0	0	1	0	0	0	0	1	1	0	0	1	0	0	0	0	0	0	0	0	4	0	0	0	9
1	3	65	1	1	0	0	0	1	0	0	0	1	0	0	0	0	1	0	0	0	1	0	0	1	0	0	1	0	0	0	0	1	2	0	0	0	0	0	0	1	0	0	1	1	3	0	0	0	57
1	3	68	0	1	0	0	1	0	0	0	0	1	0	0	0	1	0	0	0	0	1	0	0	1	0	0	1	0	0	1	0	0	1	0	0	1	0	0	0	0	0	0	0	0	4	0	0	0	6
1	3	61	0	1	0	0	1	0	0	0	0	#NULL!	#NULL!	#NULL!	#NULL!	0	1	0	0	0	1	0	0	0	1	0	1	0	0	0	1	0	0	0	0	0	0	0	0	0	0	0	0	1	3	0	0	0	51
1	3	63	1	0	1	0	0	1	0	0	0	1	0	0	0	0	1	0	0	1	0	0	1	0	0	0	1	0	0	0	1	0	2	0	1	1	0	0	0	0	0	0	0	1	2	0	0	0	11
1	3	59	1	0	1	0	0	0	0	0	0	0	0	0	1	1	0	0	0	0	1	0	0	1	0	0	0	1	0	1	0	0	1	0	0	0	0	0	0	1	0	0	0	0	2	1	0	1	36
1	3	81	0	0	1	0	1	0	0	0	0	1	0	0	0	0	1	0	0	1	0	0	1	0	0	1	0	0	0	1	0	0	1	0	0	1	0	0	0	0	0	0	0	0	3	4	0	4	7
1	3	53	0	0	1	0	0	0	0	1	0	0	0	0	1	1	0	0	0	1	0	0	1	0	0	0	1	0	0	1	0	0	1	0	0	1	0	0	0	0	0	0	0	1	4	0	0	0	12
1	3	67	1	1	0	0	0	1	0	0	0	1	0	0	0	1	0	0	0	1	0	0	1	0	0	0	1	0	0	0	1	0	2	0	0	1	0	1	0	0	0	0	0	0	3	0	0	0	17
1	3	52	0	0	1	0	0	0	0	0	0	0	0	0	1	0	1	0	0	1	0	0	1	0	0	1	0	0	0	0	0	1	1	0	0	1	0	0	0	0	0	0	0	0	3	0	0	0	15
1	3	66	0	0	1	0	1	0	0	0	0	#NULL!	#NULL!	#NULL!	#NULL!	0	1	0	0	0	0	1	0	0	1	0	1	0	0	1	0	0	1	0	0	1	0	0	0	0	0	0	0	0	4	1	0	1	24
1	3	47	0	0	1	0	0	0	0	0	0	#NULL!	#NULL!	#NULL!	#NULL!	0	1	0	0	1	0	0	1	0	0	0	1	0	0	1	0	0	1	0	0	1	0	0	0	0	0	0	0	0	3	0	0	0	22
1	3	63	1	1	0	0	0	1	0	0	0	1	0	0	0	0	1	0	0	1	0	0	1	0	0	0	1	0	0	1	0	0	1	0	0	1	0	0	0	0	0	0	0	0	4	4	0	4	26
1	3	56	0	0	1	0	0	0	0	0	0	0	0	0	1	0	1	0	0	1	0	0	1	0	0	0	1	0	0	1	0	0	1	0	0	0	0	0	0	0	0	1	0	0	4	0	0	0	15
1	3	76	1	1	0	0	0	1	0	0	0	1	0	0	0	0	1	0	0	1	0	0	1	0	0	0	1	0	0	1	0	0	1	0	0	1	0	0	0	0	0	0	0	0	3	4	0	4	45
1	3	77	1	1	0	0	0	1	0	0	0	0	1	0	0	0	0	0	1	1	0	0	1	0	0	0	1	0	1	0	0	0	2	0	0	1	0	1	0	0	0	0	0	0	4	0	0	0	17
1	3	65	0	0	0	1	1	0	0	0	0	1	0	0	0	0	1	0	0	1	0	0	1	0	0	0	1	0	1	0	0	0	2	0	0	1	0	0	0	0	0	1	0	0	4	0	0	0	10
1	3	72	1	1	0	0	0	0	1	0	0	1	0	0	0	0	1	0	0	1	0	0	1	0	0	0	1	0	1	0	0	0	2	0	0	1	0	1	0	0	0	0	0	0	2	21	0	21	29
1	3	67	1	0	1	0	1	0	0	0	0	1	0	0	0	0	1	0	0	1	0	0	1	0	0	0	1	0	0	0	1	0	1	0	0	1	0	0	0	0	0	0	0	0	3	0	0	0	22
1	3	66	0	0	1	0	0	0	1	0	0	0	0	0	1	0	1	0	0	0	0	1	0	0	1	0	1	0	0	1	0	0	1	0	0	1	0	0	0	0	0	0	0	1	2	0	0	0	46
1	3	71	1	0	1	0	0	1	0	0	0	0	1	0	0	0	1	0	0	1	0	0	1	0	0	0	0	1	0	0	1	0	5	0	0	1	1	0	0	1	0	1	1	0	3	1	0	1	30
1	3	72	1	1	0	0	0	1	0	0	0	0	1	0	0	0	1	0	0	1	0	0	1	0	0	0	1	0	1	0	0	0	1	0	0	1	0	0	0	0	0	0	0	0	3	0	0	0	20.8125
1	3	68	1	0	0	1	1	0	0	0	0	1	0	0	0	1	0	0	0	1	0	0	1	0	0	0	1	0	0	1	0	0	3	0	0	0	0	0	1	1	0	1	0	1	2	10	9	19	17
1	3	87	1	0	1	0	1	0	0	0	0	1	0	0	0	0	0	0	1	1	0	0	1	0	0	0	0	1	0	0	0	1	3	0	1	1	0	0	0	0	0	1	0	0	4	1	1	2	68
1	3	90	1	1	0	0	1	0	0	0	0	1	0	0	0	#NULL!	#NULL!	#NULL!	#NULL!	1	0	0	1	0	0	0	1	0	0	0	0	1	1	0	0	0	0	0	0	0	0	1	0	0	4	0	0	0	74
1	3	72	1	1	0	0	1	0	0	0	0	1	0	0	0	0	0	1	0	1	0	0	1	0	0	0	0	1	0	0	0	1	3	0	1	1	0	0	0	0	0	1	0	0	2	0	0	0	34
1	3	71	1	1	0	0	1	0	0	0	0	1	0	0	0	0	1	0	0	1	0	0	1	0	0	0	0	1	0	0	0	1	4	0	1	1	0	1	0	0	0	1	0	0	3	0	0	0	48
1	3	38	1	0	0	1	0	0	0	1	0	#NULL!	#NULL!	#NULL!	#NULL!	0	1	0	0	1	0	0	1	0	0	0	1	0	0	1	0	0	0	1	0	0	0	0	0	0	0	0	0	0	3	2	0	2	23
1	3	66	1	1	0	0	#NULL!	#NULL!	#NULL!	#NULL!	#NULL!	#NULL!	#NULL!	#NULL!	#NULL!	0	1	0	0	1	0	0	1	0	0	0	1	0	0	0	1	0	1	0	0	1	0	0	0	0	0	0	0	0	1	1	0	1	35
1	3	39	1	0	0	1	0	0	0	1	0	0	0	1	0	0	1	0	0	1	0	0	1	0	0	0	1	0	1	0	0	0	0	1	0	0	0	0	0	0	0	0	0	0	3	0	0	0	2
1	3	66	1	0	0	1	#NULL!	#NULL!	#NULL!	#NULL!	#NULL!	#NULL!	#NULL!	#NULL!	#NULL!	0	1	0	0	1	0	0	1	0	0	0	1	0	0	1	0	0	1	0	0	1	0	0	0	0	0	0	0	0	4	1	0	1	31
1	3	73	1	1	0	0	1	0	0	0	0	1	0	0	0	0	1	0	0	1	0	0	1	0	0	0	1	0	#NULL!	#NULL!	#NULL!	#NULL!	1	0	0	1	0	0	0	0	0	0	0	0	1	0	9	9	39
1	3	72	1	1	0	0	1	0	0	0	0	1	0	0	0	0	1	0	0	1	0	0	1	0	0	0	1	0	0	0	1	0	1	0	0	1	0	0	0	0	0	0	0	0	1	1	0	1	26.75
1	3	78	1	0	0	1	1	0	0	0	0	0	1	0	0	0	0	0	1	1	0	0	1	0	0	0	0	1	0	0	0	1	2	0	1	1	0	0	0	0	0	0	0	0	2	0	1	1	9.5
1	3	85	1	0	1	0	1	0	0	0	0	1	0	0	0	0	1	0	0	1	0	0	1	0	0	0	1	0	0	0	0	1	1	0	0	1	0	0	0	0	0	0	0	0	2	0	0	0	16
1	3	65	0	1	0	0	0	0	1	0	0	1	0	0	0	0	1	0	0	1	0	0	1	0	0	0	1	0	1	0	0	0	2	0	0	1	0	0	0	0	0	1	0	1	3	0	0	0	16
1	3	73	0	0	0	1	1	0	0	0	0	0	0	0	1	0	1	0	0	1	0	0	1	0	0	0	1	0	1	0	0	0	1	0	0	1	0	0	0	0	0	0	0	0	2	0	0	0	15
1	3	92	1	0	1	0	0	1	0	0	0	0	0	0	1	0	0	0	1	1	0	0	1	0	0	1	0	0	0	0	0	1	4	0	0	1	1	0	1	0	0	1	0	0	1	0	0	0	55
1	3	57	1	1	0	0	0	0	1	0	0	0	1	0	0	0	0	1	0	1	0	0	1	0	0	1	0	0	1	0	0	0	1	0	0	0	0	0	0	0	0	1	0	1	2	0	0	0	4
1	3	69	1	0	1	0	0	0	0	1	0	0	0	0	1	0	1	0	0	1	0	0	1	0	0	1	0	0	0	0	0	1	2	0	0	1	0	0	0	0	0	1	0	1	3	0	1	1	10
1	3	55	1	0	1	0	0	1	0	0	0	1	0	0	0	0	1	0	0	1	0	0	1	0	0	0	1	0	0	1	0	0	1	0	0	1	0	0	0	0	0	0	0	0	2	0	0	0	11
1	3	68	1	0	1	0	1	0	0	0	0	1	0	0	0	0	1	0	0	1	0	0	1	0	0	0	1	0	0	1	0	0	1	0	0	1	0	0	0	0	0	0	0	0	1	0	1	1	37.4375
1	3	74	1	1	0	0	1	0	0	0	0	1	0	0	0	0	1	0	0	1	0	0	1	0	0	0	1	0	0	0	0	1	3	0	1	1	0	1	0	0	0	0	0	0	4	0	1	1	10
1	3	63	1	1	0	0	0	1	0	0	0	#NULL!	#NULL!	#NULL!	#NULL!	0	0	0	1	1	0	0	1	0	0	1	0	0	0	0	0	1	1	0	0	1	0	0	0	0	0	0	0	0	3	3	0	3	37
1	3	75	1	1	0	0	0	1	0	0	0	0	0	1	0	0	1	0	0	1	0	0	1	0	0	0	0	1	0	0	0	1	1	0	0	0	0	0	0	0	0	1	0	1	3	0	0	0	50
1	3	58	1	1	0	0	0	0	1	0	0	#NULL!	#NULL!	#NULL!	#NULL!	0	1	0	0	1	0	0	1	0	0	0	1	0	0	1	0	0	1	0	0	0	0	0	0	0	0	1	0	0	2	0	0	0	61
1	3	62	0	0	1	0	0	0	1	0	0	0	0	1	0	0	1	0	0	1	0	0	1	0	0	1	0	0	0	0	0	1	3	0	0	1	0	1	0	0	0	1	0	0	2	24	0	24	14
1	3	53	0	0	1	0	0	0	1	0	0	0	0	1	0	0	1	0	0	0	0	1	1	0	0	0	1	0	0	1	0	0	1	0	0	1	0	0	0	0	0	0	0	0	4	0	0	0	6
1	3	81	1	1	0	0	0	1	0	0	0	0	1	0	0	0	0	0	1	1	0	0	1	0	0	0	1	0	0	0	0	1	2	0	0	1	0	0	0	0	0	1	0	0	2	0	0	0	3
1	3	74	1	1	0	0	1	0	0	0	0	1	0	0	0	0	1	0	0	1	0	0	1	0	0	0	1	0	0	1	0	0	1	0	0	0	0	1	0	0	0	0	0	0	2	4	2	6	18
1	3	86	1	1	0	0	1	0	0	0	0	1	0	0	0	0	0	0	1	1	0	0	1	0	0	1	0	0	1	0	0	0	1	0	0	1	0	0	0	0	0	0	0	0	4	0	0	0	28
1	3	51	0	0	1	0	0	0	0	1	0	0	0	0	1	0	1	0	0	0	0	1	0	0	1	0	1	0	0	1	0	0	3	0	0	1	0	1	0	0	0	1	0	0	4	1	0	1	13.5
1	3	77	1	1	0	0	0	1	0	0	0	#NULL!	#NULL!	#NULL!	#NULL!	0	0	0	1	1	0	0	1	0	0	0	1	0	0	0	0	1	2	0	0	1	0	0	0	0	0	1	0	0	3	0	0	0	40
1	3	78	1	0	1	0	1	0	0	0	0	1	0	0	0	0	1	0	0	1	0	0	1	0	0	0	1	0	0	0	0	1	1	0	0	1	0	0	0	0	0	0	0	0	2	4	1	5	51
1	3	74	1	1	0	0	1	0	0	0	0	0	0	1	0	0	1	0	0	1	0	0	1	0	0	0	1	0	0	1	0	0	0	1	0	0	0	0	0	0	0	0	0	0	1	0	0	0	14
1	3	68	1	1	0	0	1	0	0	0	0	1	0	0	0	0	1	0	0	1	0	0	1	0	0	0	1	0	1	0	0	0	1	0	0	0	0	1	0	0	0	0	0	0	4	0	0	0	29
1	3	83	1	1	0	0	1	0	0	0	0	#NULL!	#NULL!	#NULL!	#NULL!	0	0	0	1	1	0	0	1	0	0	0	1	0	0	1	0	0	1	0	0	1	0	0	0	0	0	0	0	0	4	0	0	0	4
1	3	69	0	#NULL!	#NULL!	#NULL!	#NULL!	#NULL!	#NULL!	#NULL!	#NULL!	#NULL!	#NULL!	#NULL!	#NULL!	#NULL!	#NULL!	#NULL!	#NULL!	#NULL!	#NULL!	#NULL!	#NULL!	#NULL!	#NULL!	0	0	1	0	0	0	1	0	0	0	0	0	0	0	0	0	0	0	0	2	#NULL!	#NULL!	#NULL!	12
1	3	71	1	1	0	0	0	1	0	0	0	1	0	0	0	0	0	0	1	1	0	0	1	0	0	1	0	0	1	0	0	0	3	0	0	1	1	0	0	0	0	1	0	0	1	3	0	3	32
1	3	58	1	0	0	1	0	1	0	0	0	0	0	0	1	0	1	0	0	1	0	0	1	0	0	0	1	0	1	0	0	0	1	0	0	0	0	0	0	0	0	1	0	0	2	0	1	1	9
1	3	64	0	0	1	0	1	0	0	0	0	0	0	0	1	0	1	0	0	1	0	0	1	0	0	1	0	0	0	0	0	1	5	0	0	1	0	1	1	1	0	1	0	0	2	4	0	4	42
1	3	60	1	1	0	0	0	1	0	0	0	0	0	0	1	1	0	0	0	#NULL!	#NULL!	#NULL!	#NULL!	#NULL!	#NULL!	0	0	1	0	0	0	1	0	1	0	0	0	0	0	0	0	0	0	0	2	2	0	2	23
1	3	57	1	0	1	0	0	0	0	0	0	0	0	1	0	0	1	0	0	1	0	0	1	0	0	0	1	0	1	0	0	0	0	1	0	0	0	0	0	0	0	0	0	0	4	1	1	2	7
1	3	53	0	0	0	1	1	0	0	0	0	0	0	0	1	0	1	0	0	0	1	0	0	0	1	0	1	0	0	0	0	1	1	0	0	0	0	0	0	0	0	1	0	1	3	0	0	0	7
1	3	73	1	1	0	0	0	1	0	0	0	1	0	0	0	0	1	0	0	1	0	0	0	0	1	0	1	0	0	1	0	0	1	0	0	1	0	0	0	0	0	0	0	0	4	1	0	1	13
1	3	71	0	1	0	0	1	0	0	0	0	1	0	0	0	0	1	0	0	1	0	0	1	0	0	0	1	0	0	0	0	1	2	0	0	1	0	0	0	0	0	0	1	0	3	0	0	0	16
1	3	89	1	1	0	0	1	0	0	0	0	#NULL!	#NULL!	#NULL!	#NULL!	0	1	0	0	1	0	0	1	0	0	0	1	0	0	1	0	0	0	1	0	0	0	0	0	0	0	0	0	0	3	0	0	0	28
1	3	50	1	0	0	1	0	1	0	0	0	0	0	0	1	0	1	0	0	1	0	0	1	0	0	0	1	0	0	0	0	1	2	0	0	1	0	0	0	0	0	1	0	0	3	1	0	1	15
1	3	65	0	0	0	1	0	0	0	1	0	0	0	0	1	0	1	0	0	1	0	0	0	0	1	0	1	0	1	0	0	0	3	0	0	1	0	1	0	0	0	1	0	0	3	4	0	4	7
1	3	68	1	1	0	0	0	1	0	0	0	0	1	0	0	0	1	0	0	1	0	0	1	0	0	0	1	0	1	0	0	0	1	0	0	0	0	0	0	0	0	1	0	0	2	0	0	0	56
1	3	66	1	0	1	0	1	0	0	0	0	1	0	0	0	0	1	0	0	1	0	0	1	0	0	1	0	0	0	0	1	0	1	0	0	1	0	0	0	0	0	0	0	0	2	12	0	12	22
1	3	58	0	0	1	0	0	0	1	0	0	0	0	0	1	0	1	0	0	1	0	0	0	0	1	0	0	1	0	1	0	0	4	0	0	1	0	0	1	0	1	1	0	0	2	0	5	5	7
1	3	68	1	1	0	0	0	1	0	0	0	0	0	0	1	0	0	0	1	1	0	0	1	0	0	0	1	0	0	0	0	1	1	0	0	0	0	0	0	0	0	1	0	0	3	0	0	0	36
1	3	81	1	0	1	0	1	0	0	0	0	1	0	0	0	0	1	0	0	1	0	0	1	0	0	0	1	0	0	0	0	1	0	1	0	0	0	0	0	0	0	0	0	0	2	0	0	0	28
1	3	68	0	1	0	0	1	0	0	0	0	1	0	0	0	0	1	0	0	1	0	0	1	0	0	0	1	0	0	1	0	0	3	0	1	1	0	1	0	0	0	0	0	0	2	1	0	1	32
1	3	74	1	1	0	0	0	1	0	0	0	#NULL!	#NULL!	#NULL!	#NULL!	0	1	0	0	1	0	0	1	0	0	0	1	0	0	0	1	0	3	0	0	1	0	1	0	0	0	1	0	0	1	0	1	1	5
1	3	55	1	1	0	0	0	1	0	0	0	0	0	0	1	0	1	0	0	1	0	0	1	0	0	0	1	0	#NULL!	#NULL!	#NULL!	#NULL!	1	0	0	0	0	0	0	0	0	1	0	0	3	0	3	3	12
1	3	82	1	1	0	0	1	0	0	0	0	0	0	1	0	0	0	0	1	1	0	0	1	0	0	0	1	0	0	0	0	1	0	0	0	0	0	0	0	0	0	0	0	1	2	1	0	1	31
1	3	57	1	1	0	0	1	0	0	0	0	1	0	0	0	0	1	0	0	1	0	0	1	0	0	1	0	0	0	0	1	0	1	0	0	0	0	1	0	0	0	0	0	0	2	0	0	0	21.6875
1	3	69	1	1	0	0	1	0	0	0	0	1	0	0	0	0	1	0	0	1	0	0	1	0	0	0	1	0	0	0	0	1	0	1	0	0	0	0	0	0	0	0	0	0	2	0	0	0	43
1	3	71	1	1	0	0	0	1	0	0	0	#NULL!	#NULL!	#NULL!	#NULL!	0	1	0	0	1	0	0	1	0	0	0	1	0	0	0	0	1	2	0	0	1	0	0	0	0	0	1	0	0	3	0	0	0	17
1	3	70	0	0	0	1	1	0	0	0	0	0	0	1	0	0	1	0	0	1	0	0	1	0	0	0	1	0	0	1	0	0	1	0	0	0	0	0	0	0	0	1	0	0	3	0	0	0	24
1	3	59	0	0	1	0	0	0	0	0	0	0	0	0	1	0	1	0	0	1	0	0	1	0	0	0	1	0	1	0	0	0	1	0	0	1	0	0	0	0	0	0	0	0	2	0	0	0	2
1	3	63	1	0	1	0	1	0	0	0	0	1	0	0	0	0	1	0	0	1	0	0	1	0	0	1	0	0	0	0	1	0	0	0	0	0	0	0	0	0	0	0	0	1	3	0	0	0	29
1	3	64	1	1	0	0	0	0	1	0	0	0	1	0	0	0	1	0	0	1	0	0	1	0	0	1	0	0	0	0	0	1	0	0	0	0	0	0	0	0	0	0	0	0	2	0	0	0	5
1	3	75	1	0	1	0	1	0	0	0	0	1	0	0	0	1	0	0	0	1	0	0	1	0	0	1	0	0	0	1	0	0	1	0	0	1	0	0	0	0	0	0	0	1	2	8	0	8	4
1	3	77	1	1	0	0	1	0	0	0	0	0	1	0	0	0	0	0	1	0	1	0	1	0	0	0	1	0	0	0	0	1	1	0	0	0	0	1	0	0	0	0	0	0	3	0	0	0	14
1	3	51	1	1	0	0	0	0	1	0	0	0	0	0	1	0	1	0	0	1	0	0	1	0	0	0	1	0	0	1	0	0	0	1	0	0	0	0	0	0	0	0	0	0	2	1	0	1	6
1	3	65	1	0	1	0	1	0	0	0	0	1	0	0	0	0	1	0	0	1	0	0	1	0	0	0	1	0	0	1	0	0	2	0	0	1	0	0	0	0	0	1	0	0	2	2	0	2	13
1	3	73	1	1	0	0	1	0	0	0	0	#NULL!	#NULL!	#NULL!	#NULL!	0	0	0	1	1	0	0	1	0	0	0	1	0	0	1	0	0	1	0	0	1	0	0	0	0	0	0	0	0	2	0	0	0	29
1	3	67	1	0	1	0	1	0	0	0	0	1	0	0	0	1	0	0	0	1	0	0	1	0	0	0	1	0	0	1	0	0	2	0	0	1	0	0	0	0	0	1	0	0	2	2	0	2	13
1	3	58	0	0	1	0	0	0	1	0	0	0	0	1	0	0	1	0	0	1	0	0	0	0	1	0	1	0	0	0	0	1	1	0	0	1	0	0	0	0	0	0	0	0	3	0	0	0	5
1	3	72	0	0	1	0	1	0	0	0	0	0	1	0	0	0	1	0	0	1	0	0	1	0	0	1	0	0	1	0	0	0	2	0	0	1	0	0	0	0	0	1	0	0	2	0	0	0	7
1	3	72	1	1	0	0	0	1	0	0	0	#NULL!	#NULL!	#NULL!	#NULL!	0	1	0	0	1	0	0	1	0	0	0	1	0	0	0	1	0	3	0	0	1	0	0	1	0	0	1	0	0	3	1	0	1	21
1	3	61	1	1	0	0	0	0	1	0	0	#NULL!	#NULL!	#NULL!	#NULL!	0	1	0	0	1	0	0	1	0	0	0	1	0	0	0	0	1	1	0	0	1	0	0	0	0	0	0	0	0	2	0	0	0	23
1	3	82	1	0	1	0	1	0	0	0	0	1	0	0	0	0	0	0	1	1	0	0	1	0	0	1	0	0	1	0	0	0	2	0	0	1	0	0	0	0	0	1	0	0	2	1	0	1	70
1	3	67	1	0	1	0	1	0	0	0	0	#NULL!	#NULL!	#NULL!	#NULL!	0	1	0	0	1	0	0	1	0	0	0	1	0	0	1	0	0	2	0	0	1	0	1	0	0	0	0	0	0	3	2	1	3	12
1	3	62	0	0	0	1	0	0	0	1	0	0	0	0	1	0	1	0	0	1	0	0	1	0	0	0	1	0	0	0	0	1	3	0	0	1	0	1	0	0	0	1	0	0	3	0	0	0	19
1	3	54	0	0	1	0	0	0	1	0	0	0	0	0	1	0	1	0	0	1	0	0	0	0	1	0	0	1	0	0	0	1	4	0	1	1	0	1	0	0	0	1	0	0	3	1	0	1	44
1	3	70	0	1	0	0	1	0	0	0	0	0	1	0	0	0	1	0	0	0	1	0	0	1	0	0	1	0	0	0	1	0	1	0	0	0	0	0	0	0	0	1	0	0	2	0	0	0	22
1	3	70	1	0	1	0	1	0	0	0	0	#NULL!	#NULL!	#NULL!	#NULL!	0	0	0	1	1	0	0	1	0	0	0	1	0	0	0	1	0	1	0	0	1	0	0	0	0	0	0	0	0	4	0	4	4	28
1	3	66	1	1	0	0	0	1	0	0	0	1	0	0	0	0	0	0	1	1	0	0	1	0	0	0	1	0	0	0	0	1	2	0	0	1	0	0	0	0	0	1	0	0	2	2	0	2	54
1	3	75	1	1	0	0	1	0	0	0	0	1	0	0	0	0	0	0	1	1	0	0	1	0	0	0	1	0	0	0	0	1	3	0	0	1	1	0	0	0	0	1	0	0	1	0	1	1	52
1	3	75	1	1	0	0	1	0	0	0	0	#NULL!	#NULL!	#NULL!	#NULL!	0	0	0	1	1	0	0	1	0	0	0	1	0	0	1	0	0	1	0	0	1	0	0	0	0	0	0	0	0	2	0	0	0	14
1	3	74	0	0	1	0	1	0	0	0	0	1	0	0	0	0	1	0	0	0	1	0	1	0	0	0	0	1	0	0	0	1	3	0	1	1	0	1	0	0	0	0	0	0	1	0	0	0	23
1	3	89	1	0	1	0	1	0	0	0	0	1	0	0	0	0	0	0	1	1	0	0	1	0	0	0	1	0	1	0	0	0	1	0	1	0	0	0	0	0	0	0	0	0	1	2	0	2	47
1	3	57	1	0	0	1	0	0	0	1	0	#NULL!	#NULL!	#NULL!	#NULL!	0	1	0	0	1	0	0	1	0	0	0	1	0	0	1	0	0	0	1	0	0	0	0	0	0	0	0	0	0	2	0	1	1	14.5625
1	3	50	1	0	1	0	0	0	1	0	0	#NULL!	#NULL!	#NULL!	#NULL!	0	1	0	0	1	0	0	1	0	0	0	1	0	0	1	0	0	0	1	0	0	0	0	0	0	0	0	0	0	1	0	1	1	10
1	3	57	1	0	1	0	0	1	0	0	0	0	0	1	0	0	1	0	0	1	0	0	1	0	0	1	0	0	0	1	0	0	0	0	0	0	0	0	0	0	0	0	0	1	3	0	0	0	22
1	3	66	1	0	1	0	0	1	0	0	0	0	0	0	1	0	1	0	0	1	0	0	1	0	0	0	1	0	0	0	0	1	3	0	0	1	0	0	0	1	0	1	0	0	2	0	1	1	68
1	3	38	0	1	0	0	0	0	1	0	0	0	0	1	0	1	0	0	0	1	0	0	0	0	1	0	0	1	0	0	1	0	2	0	0	1	0	0	0	0	0	1	0	0	3	0	0	0	34
1	3	81	1	1	0	0	1	0	0	0	0	1	0	0	0	0	1	0	0	1	0	0	1	0	0	0	1	0	0	1	0	0	1	0	0	1	0	0	0	0	0	0	0	0	3	1	0	1	23
1	3	69	1	0	1	0	1	0	0	0	0	0	1	0	0	0	1	0	0	1	0	0	1	0	0	0	1	0	0	0	0	1	0	1	0	0	0	0	0	0	0	0	0	0	3	0	0	0	22
1	3	66	1	1	0	0	0	0	1	0	0	0	0	1	0	0	0	0	1	1	0	0	1	0	0	1	0	0	0	1	0	0	0	0	0	0	0	0	0	0	0	0	0	1	3	0	0	0	4
1	3	55	0	1	0	0	0	0	1	0	0	0	0	1	0	0	1	0	0	0	0	1	0	0	1	1	0	0	0	0	0	1	2	0	0	1	0	0	0	0	0	1	0	0	2	0	0	0	17
1	3	65	1	0	0	1	1	0	0	0	0	#NULL!	#NULL!	#NULL!	#NULL!	0	1	0	0	1	0	0	1	0	0	0	0	1	1	0	0	0	0	1	0	0	0	0	0	0	0	0	0	0	2	1	0	1	51.875
1	3	70	1	1	0	0	1	0	0	0	0	0	0	0	1	0	1	0	0	1	0	0	1	0	0	0	1	0	0	0	0	1	1	0	0	1	0	0	0	0	0	0	0	0	3	2	3	5	18.8125
1	3	75	0	0	1	0	1	0	0	0	0	1	0	0	0	0	1	0	0	1	0	0	1	0	0	0	1	0	1	0	0	0	1	0	0	0	0	0	0	0	0	1	0	1	3	0	0	0	12
1	3	56	1	0	0	1	0	0	0	1	0	0	0	0	1	0	1	0	0	1	0	0	1	0	0	1	0	0	1	0	0	0	3	0	0	1	0	0	0	1	0	1	0	0	2	0	3	3	28
1	3	60	1	0	1	0	1	0	0	0	0	0	1	0	0	1	0	0	0	1	0	0	1	0	0	1	0	0	0	1	0	0	0	1	0	0	0	0	0	0	0	0	0	0	2	0	0	0	7.125
1	3	64	1	0	1	0	1	0	0	0	0	#NULL!	#NULL!	#NULL!	#NULL!	0	1	0	0	1	0	0	1	0	0	0	1	0	0	0	0	1	1	0	0	1	0	0	0	0	0	0	0	0	2	0	0	0	12
1	3	62	1	0	1	0	0	0	0	1	0	0	1	0	0	1	0	0	0	1	0	0	1	0	0	0	1	0	0	0	1	0	3	0	0	1	0	0	1	0	0	1	0	0	3	0	0	0	16
1	3	64	1	1	0	0	1	0	0	0	0	#NULL!	#NULL!	#NULL!	#NULL!	0	0	0	1	0	1	0	1	0	0	1	0	0	0	0	0	1	1	0	0	1	0	0	0	0	0	0	0	0	2	0	1	1	25
1	3	54	0	0	1	0	0	0	0	0	1	#NULL!	#NULL!	#NULL!	#NULL!	0	1	0	0	1	0	0	1	0	0	0	1	0	1	0	0	0	2	0	0	0	0	1	0	0	0	1	0	0	2	0	0	0	19
1	3	66	0	1	0	0	1	0	0	0	0	1	0	0	0	0	1	0	0	0	1	0	0	1	0	0	1	0	0	1	0	0	3	0	0	1	0	1	0	0	0	1	0	0	3	0	0	0	39
1	3	67	1	1	0	0	1	0	0	0	0	1	0	0	0	0	0	0	1	1	0	0	1	0	0	0	1	0	0	0	1	0	1	0	0	1	0	0	0	0	0	0	0	0	3	11	0	11	41
1	3	69	0	0	1	0	1	0	0	0	0	1	0	0	0	0	1	0	0	0	1	0	1	0	0	0	1	0	0	1	0	0	1	0	0	1	0	0	0	0	0	0	0	0	2	0	0	0	10
1	3	73	0	0	0	1	1	0	0	0	0	1	0	0	0	0	1	0	0	1	0	0	1	0	0	0	1	0	0	0	1	0	2	0	0	1	0	1	0	0	0	0	0	0	3	0	0	0	11
1	3	69	1	1	0	0	0	0	1	0	0	0	1	0	0	0	1	0	0	1	0	0	1	0	0	0	1	0	1	0	0	0	1	0	0	1	0	0	0	0	0	0	0	0	2	0	1	1	25
1	3	77	1	0	1	0	1	0	0	0	0	0	0	0	1	0	0	0	1	1	0	0	1	0	0	0	1	0	0	1	0	0	1	0	0	1	0	0	0	0	0	0	0	0	2	0	0	0	25
1	3	79	0	1	0	0	1	0	0	0	0	1	0	0	0	0	0	1	0	0	1	0	0	0	1	0	1	0	0	0	0	1	3	0	0	1	0	1	0	0	0	1	0	0	2	0	0	0	74
1	3	79	1	0	1	0	1	0	0	0	0	1	0	0	0	0	1	0	0	1	0	0	1	0	0	0	1	0	0	1	0	0	2	0	0	1	0	1	0	0	0	0	0	0	3	0	4	4	17
1	3	63	1	0	1	0	1	0	0	0	0	1	0	0	0	0	1	0	0	1	0	0	1	0	0	1	0	0	0	1	0	0	1	0	0	0	0	0	0	0	0	0	1	0	2	0	0	0	35
1	3	89	1	0	0	1	1	0	0	0	0	1	0	0	0	0	0	0	1	1	0	0	1	0	0	1	0	0	0	0	0	1	1	0	0	1	0	0	0	0	0	0	0	0	2	0	0	0	32
1	3	61	1	1	0	0	0	0	1	0	0	1	0	0	0	1	0	0	0	1	0	0	1	0	0	0	0	1	0	0	0	1	2	0	0	1	0	0	0	0	0	1	0	0	2	0	0	0	11
1	3	76	1	0	1	0	1	0	0	0	0	#NULL!	#NULL!	#NULL!	#NULL!	0	0	0	1	1	0	0	1	0	0	0	1	0	0	0	0	1	0	1	0	0	0	0	0	0	0	0	0	0	2	12	1	13	27.125
1	3	68	1	0	1	0	1	0	0	0	0	1	0	0	0	0	1	0	0	1	0	0	1	0	0	0	1	0	0	0	0	1	0	0	0	0	0	0	0	0	0	0	0	1	1	4	0	4	27
1	3	75	1	0	0	1	1	0	0	0	0	1	0	0	0	0	1	0	0	1	0	0	0	0	1	1	0	0	0	0	0	1	1	0	1	0	0	0	0	0	0	0	0	0	3	0	0	0	19
1	3	75	1	1	0	0	1	0	0	0	0	1	0	0	0	0	0	0	1	1	0	0	1	0	0	0	1	0	0	0	0	1	3	0	0	1	0	1	0	0	0	1	0	0	2	0	1	1	45
1	3	71	0	0	1	0	0	0	1	0	0	0	0	0	1	0	1	0	0	0	0	1	0	1	0	0	1	0	0	1	0	0	2	0	1	0	0	0	0	0	0	1	0	0	2	0	0	0	24
1	3	55	1	0	1	0	0	0	1	0	0	0	1	0	0	0	1	0	0	1	0	0	1	0	0	0	1	0	0	0	0	1	0	1	0	0	0	0	0	0	0	0	0	0	2	0	0	0	14
1	3	75	1	1	0	0	1	0	0	0	0	1	0	0	0	0	1	0	0	1	0	0	1	0	0	0	1	0	0	1	0	0	3	0	1	1	0	1	0	0	0	0	0	0	2	0	0	0	32
1	3	76	1	0	0	1	1	0	0	0	0	1	0	0	0	0	1	0	0	1	0	0	1	0	0	1	0	0	0	0	0	1	1	0	0	1	0	0	0	0	0	0	0	0	3	0	1	1	16
1	3	60	0	1	0	0	0	0	1	0	0	0	0	0	1	0	1	0	0	0	1	0	0	1	0	0	0	1	0	0	0	1	2	0	0	1	0	0	0	0	0	1	0	0	2	0	1	1	25
1	3	69	1	0	1	0	0	1	0	0	0	0	0	1	0	0	1	0	0	1	0	0	1	0	0	0	0	1	0	0	0	1	2	0	0	1	0	0	0	0	0	1	0	0	2	0	0	0	42
1	3	70	1	1	0	0	1	0	0	0	0	1	0	0	0	0	1	0	0	1	0	0	1	0	0	0	1	0	0	0	0	1	0	1	0	0	0	0	0	0	0	0	0	0	2	0	0	0	28
1	3	62	1	1	0	0	0	1	0	0	0	1	0	0	0	0	0	1	0	1	0	0	1	0	0	0	0	1	0	1	0	0	2	0	0	0	0	0	0	1	0	1	0	0	3	2	4	6	35
1	3	75	1	1	0	0	1	0	0	0	0	1	0	0	0	0	1	0	0	1	0	0	1	0	0	0	1	0	1	0	0	0	2	0	0	1	0	1	0	0	0	0	0	0	2	0	0	0	43
1	3	78	1	0	1	0	1	0	0	0	0	0	0	0	1	0	1	0	0	1	0	0	1	0	0	0	1	0	0	0	0	1	2	0	0	1	0	0	0	0	0	1	0	0	2	0	0	0	33
1	3	84	0	1	0	0	1	0	0	0	0	#NULL!	#NULL!	#NULL!	#NULL!	0	1	0	0	1	0	0	1	0	0	0	1	0	0	1	0	0	1	0	0	1	0	0	0	0	0	0	0	0	2	0	0	0	17
1	3	68	1	0	1	0	0	1	0	0	0	0	0	0	1	0	1	0	0	1	0	0	1	0	0	1	0	0	#NULL!	#NULL!	#NULL!	#NULL!	1	0	0	1	0	0	0	0	0	0	0	0	3	0	1	1	23
1	3	82	1	1	0	0	1	0	0	0	0	1	0	0	0	0	0	0	1	1	0	0	1	0	0	1	0	0	1	0	0	0	1	0	0	1	0	0	0	0	0	0	0	0	2	0	0	0	63
1	3	71	1	1	0	0	1	0	0	0	0	1	0	0	0	0	1	0	0	1	0	0	1	0	0	0	1	0	0	0	0	1	1	0	0	1	0	0	0	0	0	0	0	0	2	0	0	0	18
1	3	70	0	0	1	0	1	0	0	0	0	1	0	0	0	0	1	0	0	1	0	0	0	0	1	0	1	0	1	0	0	0	1	0	0	0	0	0	0	0	0	1	0	0	2	0	0	0	24
1	3	72	1	1	0	0	1	0	0	0	0	1	0	0	0	0	1	0	0	1	0	0	1	0	0	0	1	0	0	1	0	0	0	0	0	0	0	0	0	0	0	0	0	1	3	0	0	0	32
1	3	83	1	1	0	0	1	0	0	0	0	1	0	0	0	0	1	0	0	1	0	0	1	0	0	1	0	0	1	0	0	0	1	0	0	1	0	0	0	0	0	0	0	0	1	2	0	2	28
1	3	69	1	0	0	1	1	0	0	0	0	0	0	0	1	0	1	0	0	1	0	0	1	0	0	0	1	0	0	1	0	0	3	0	0	1	0	1	0	0	0	1	0	0	2	0	0	0	21
1	3	60	1	0	1	0	1	0	0	0	0	0	0	0	1	0	1	0	0	1	0	0	1	0	0	0	0	1	0	0	1	0	2	0	0	1	0	1	0	0	0	0	0	0	3	0	1	1	19
1	3	86	1	1	0	0	1	0	0	0	0	#NULL!	#NULL!	#NULL!	#NULL!	0	1	0	0	1	0	0	1	0	0	0	1	0	1	0	0	0	3	0	1	1	0	0	0	0	0	1	0	0	2	0	0	0	52
1	3	75	1	1	0	0	1	0	0	0	0	1	0	0	0	0	0	0	1	1	0	0	1	0	0	0	1	0	0	0	0	1	1	0	0	1	0	0	0	0	0	0	0	0	2	0	1	1	37
1	3	75	0	0	1	0	1	0	0	0	0	1	0	0	0	0	0	1	0	0	1	0	0	0	1	0	0	1	0	0	1	0	1	0	0	1	0	0	0	0	0	0	0	0	3	0	0	0	60
1	3	70	1	0	1	0	1	0	0	0	0	1	0	0	0	0	1	0	0	1	0	0	1	0	0	1	0	0	0	0	0	1	1	0	0	1	0	0	0	0	0	0	0	0	2	0	0	0	34
1	3	86	0	1	0	0	1	0	0	0	0	1	0	0	0	0	1	0	0	1	0	0	1	0	0	1	0	0	0	0	0	1	3	0	1	1	0	0	0	0	0	1	0	0	2	0	2	2	21
0	4	59	0	1	0	0	0	0	0	0	1	0	0	1	0	0	1	0	0	1	0	0	1	0	0	0	1	0	1	0	0	0	1	0	0	1	0	0	0	0	0	0	0	0	3	0	0	0	29.1875
0	4	62	0	0	1	0	0	0	0	0	0	0	0	1	0	0	1	0	0	0	0	1	1	0	0	0	1	0	0	0	0	1	1	0	1	0	0	0	0	0	0	0	0	0	2	0	0	0	25.2667
0	4	69	1	1	0	0	1	0	0	0	0	1	0	0	0	0	1	0	0	1	0	0	1	0	0	0	1	0	0	0	0	1	0	1	0	0	0	0	0	0	0	0	0	0	3	0	2	2	5
0	4	70	1	1	0	0	1	0	0	0	0	1	0	0	0	0	1	0	0	1	0	0	1	0	0	0	0	1	0	0	0	1	1	0	0	1	0	0	0	0	0	0	0	0	2	1	0	1	29.2143
0	4	55	0	0	1	0	0	0	0	0	0	#NULL!	#NULL!	#NULL!	#NULL!	0	1	0	0	1	0	0	1	0	0	0	1	0	0	1	0	0	0	1	0	0	0	0	0	0	0	0	0	0	2	0	0	0	17
0	4	67	1	0	1	0	1	0	0	0	0	#NULL!	#NULL!	#NULL!	#NULL!	0	1	0	0	1	0	0	1	0	0	0	1	0	0	1	0	0	2	0	0	1	0	1	0	0	0	0	0	0	3	0	2	2	18.625
0	4	69	1	1	0	0	1	0	0	0	0	1	0	0	0	0	1	0	0	1	0	0	1	0	0	0	1	0	0	0	1	0	2	0	0	1	0	1	0	0	0	0	0	0	2	0	0	0	22
0	4	68	1	1	0	0	1	0	0	0	0	#NULL!	#NULL!	#NULL!	#NULL!	0	1	0	0	1	0	0	1	0	0	0	1	0	0	1	0	0	2	0	0	1	0	1	0	0	0	0	0	0	3	0	0	0	20.7333
0	4	56	1	1	0	0	0	0	1	0	0	#NULL!	#NULL!	#NULL!	#NULL!	0	1	0	0	1	0	0	1	0	0	0	1	0	0	0	1	0	1	0	0	1	0	0	0	0	0	0	0	0	2	0	0	0	40
0	4	69	1	0	1	0	1	0	0	0	0	0	0	0	1	0	1	0	0	1	0	0	1	0	0	0	0	1	1	0	0	0	0	1	0	0	0	0	0	0	0	0	0	0	2	0	1	1	17
0	4	53	1	1	0	0	1	0	0	0	0	1	0	0	0	0	1	0	0	1	0	0	1	0	0	1	0	0	#NULL!	#NULL!	#NULL!	#NULL!	0	1	0	0	0	0	0	0	0	0	0	0	2	0	0	0	34.5333
0	4	72	1	1	0	0	1	0	0	0	0	#NULL!	#NULL!	#NULL!	#NULL!	0	1	0	0	1	0	0	1	0	0	0	0	1	0	0	0	1	1	0	0	1	0	0	0	0	0	0	0	0	2	0	1	1	18
0	4	76	1	1	0	0	1	0	0	0	0	#NULL!	#NULL!	#NULL!	#NULL!	0	1	0	0	1	0	0	1	0	0	0	1	0	0	0	1	0	3	0	1	1	0	1	0	0	0	0	0	0	3	0	0	0	24
0	4	67	0	0	1	0	0	0	0	0	1	#NULL!	#NULL!	#NULL!	#NULL!	0	1	0	0	1	0	0	1	0	0	1	0	0	0	1	0	0	1	0	0	1	0	0	0	0	0	0	0	0	2	0	0	0	26.3571
0	4	55	1	1	0	0	1	0	0	0	0	1	0	0	0	0	0	1	0	1	0	0	1	0	0	1	0	0	0	0	0	1	2	0	0	1	0	1	0	0	0	0	0	0	1	0	0	0	40
0	4	63	1	1	0	0	0	0	0	1	0	#NULL!	#NULL!	#NULL!	#NULL!	0	1	0	0	1	0	0	1	0	0	0	0	1	0	0	0	1	0	1	0	0	0	0	0	0	0	0	0	0	2	0	3	3	23.8125
0	4	72	1	1	0	0	1	0	0	0	0	1	0	0	0	0	1	0	0	1	0	0	1	0	0	0	1	0	0	0	0	1	2	0	0	1	0	1	0	0	0	0	0	0	2	0	0	0	21.875
0	4	83	1	1	0	0	1	0	0	0	0	#NULL!	#NULL!	#NULL!	#NULL!	0	1	0	0	1	0	0	1	0	0	1	0	0	0	1	0	0	2	0	0	1	1	0	0	0	0	0	0	0	2	1	0	1	31.9167
0	4	57	1	0	1	0	0	0	0	0	1	#NULL!	#NULL!	#NULL!	#NULL!	0	1	0	0	1	0	0	1	0	0	0	1	0	0	1	0	0	0	1	0	0	0	0	0	0	0	0	0	0	2	0	0	0	12
0	4	56	1	0	1	0	1	0	0	0	0	#NULL!	#NULL!	#NULL!	#NULL!	0	1	0	0	1	0	0	1	0	0	1	0	0	0	1	0	0	0	1	0	0	0	0	0	0	0	0	0	0	2	0	0	0	5
0	4	79	0	1	0	0	1	0	0	0	0	#NULL!	#NULL!	#NULL!	#NULL!	0	1	0	0	1	0	0	1	0	0	1	0	0	0	1	0	0	2	0	0	1	0	1	0	0	0	0	0	0	2	0	0	0	12.3333
0	4	66	1	1	0	0	1	0	0	0	0	1	0	0	0	1	0	0	0	1	0	0	1	0	0	0	0	1	0	0	0	1	4	0	1	1	0	1	0	0	0	1	0	0	3	0	0	0	21.75
0	4	52	1	0	1	0	0	0	0	1	0	0	0	0	1	0	1	0	0	1	0	0	1	0	0	0	0	1	0	1	0	0	0	1	0	0	0	0	0	0	0	0	0	0	2	0	0	0	7
0	4	68	1	0	1	0	1	0	0	0	0	1	0	0	0	0	0	1	0	1	0	0	1	0	0	0	1	0	0	0	0	1	0	1	0	0	0	0	0	0	0	0	0	0	2	0	0	0	12.4375
0	4	65	1	0	1	0	1	0	0	0	0	#NULL!	#NULL!	#NULL!	#NULL!	0	1	0	0	1	0	0	1	0	0	0	0	1	0	1	0	0	0	1	0	0	0	0	0	0	0	0	0	0	2	0	1	1	34.0667
0	4	70	1	0	1	0	1	0	0	0	0	1	0	0	0	0	1	0	0	1	0	0	1	0	0	0	1	0	0	1	0	0	0	1	0	0	0	0	0	0	0	0	0	0	2	0	0	0	6.125
0	4	61	1	0	1	0	1	0	0	0	0	1	0	0	0	0	0	1	0	1	0	0	1	0	0	0	1	0	0	0	1	0	1	0	0	0	0	1	0	0	0	0	0	0	2	0	1	1	42
0	4	87	1	1	0	0	1	0	0	0	0	#NULL!	#NULL!	#NULL!	#NULL!	0	1	0	0	1	0	0	1	0	0	0	1	0	#NULL!	#NULL!	#NULL!	#NULL!	2	0	0	1	0	1	0	0	0	0	0	0	2	1	0	1	#NULL!
0	4	79	1	1	0	0	1	0	0	0	0	1	0	0	0	0	1	0	0	1	0	0	1	0	0	0	1	0	0	0	0	1	1	1	0	0	0	0	0	0	0	1	0	0	2	0	0	0	68.7333
0	4	86	1	1	0	0	1	0	0	0	0	#NULL!	#NULL!	#NULL!	#NULL!	0	1	0	0	1	0	0	1	0	0	1	0	0	0	0	0	1	2	0	0	1	0	1	0	0	0	0	0	0	3	0	1	1	7
0	4	61	1	1	0	0	1	0	0	0	0	1	0	0	0	0	1	0	0	1	0	0	1	0	0	0	1	0	0	0	0	1	1	0	0	1	0	0	0	0	0	0	0	0	2	0	0	0	17
0	4	64	1	0	1	0	1	0	0	0	0	#NULL!	#NULL!	#NULL!	#NULL!	0	1	0	0	1	0	0	1	0	0	1	0	0	0	0	0	1	0	1	0	0	0	0	0	0	0	0	0	0	2	0	0	0	31
0	4	61	0	1	0	0	0	0	0	0	1	#NULL!	#NULL!	#NULL!	#NULL!	0	1	0	0	0	0	1	1	0	0	0	1	0	0	1	0	0	0	1	0	0	0	0	0	0	0	0	0	0	2	0	0	0	13
0	4	86	0	0	1	0	1	0	0	0	0	1	0	0	0	0	1	0	0	1	0	0	1	0	0	0	1	0	0	0	0	1	1	0	0	1	0	0	0	0	0	0	0	0	2	0	0	0	#NULL!
0	4	64	0	1	0	0	1	0	0	0	0	#NULL!	#NULL!	#NULL!	#NULL!	0	1	0	0	1	0	0	1	0	0	1	0	0	0	0	0	1	2	0	1	0	0	0	0	1	0	0	0	0	2	0	0	0	27.4
0	4	72	1	1	0	0	0	0	1	0	0	0	1	0	0	0	1	0	0	1	0	0	1	0	0	0	1	0	0	1	0	0	2	0	0	1	0	1	0	0	0	0	0	0	2	0	0	0	7
0	4	49	1	0	1	0	0	0	1	0	0	#NULL!	#NULL!	#NULL!	#NULL!	0	1	0	0	1	0	0	1	0	0	1	0	0	0	0	1	0	0	1	0	0	0	0	0	0	0	0	0	0	2	4	0	4	13
0	4	68	1	0	0	1	0	0	0	0	1	#NULL!	#NULL!	#NULL!	#NULL!	1	0	0	0	1	0	0	1	0	0	0	1	0	0	1	0	0	3	0	0	1	0	1	0	0	0	0	1	0	2	0	0	0	40.5
0	4	65	1	0	0	1	1	0	0	0	0	0	0	0	1	0	1	0	0	1	0	0	1	0	0	0	1	0	0	1	0	0	1	0	0	0	0	1	0	0	0	0	0	0	1	0	0	0	17
0	4	67	1	1	0	0	1	0	0	0	0	1	0	0	0	0	1	0	0	1	0	0	1	0	0	0	1	0	0	1	0	0	3	0	1	1	0	1	0	0	0	0	0	0	2	0	0	0	29
0	4	60	1	1	0	0	1	0	0	0	0	#NULL!	#NULL!	#NULL!	#NULL!	0	1	0	0	1	0	0	1	0	0	0	0	1	0	0	0	1	1	0	0	0	0	1	0	0	0	0	0	0	2	0	0	0	19.6
0	4	68	1	1	0	0	1	0	0	0	0	1	0	0	0	0	1	0	0	1	0	0	1	0	0	0	1	0	0	0	1	0	2	0	0	1	0	1	0	0	0	0	0	0	1	0	0	0	16
0	4	78	1	1	0	0	1	0	0	0	0	1	0	0	0	0	1	0	0	1	0	0	1	0	0	0	1	0	0	1	0	0	2	0	1	1	0	0	0	0	0	0	0	0	2	0	0	0	15.3333
0	4	55	1	0	1	0	0	0	0	0	0	#NULL!	#NULL!	#NULL!	#NULL!	0	1	0	0	1	0	0	1	0	0	0	1	0	0	1	0	0	2	0	0	1	0	1	0	0	0	0	0	0	2	0	0	0	13
0	4	36	0	0	1	0	0	0	0	0	1	0	1	0	0	0	1	0	0	1	0	0	1	0	0	0	0	1	0	0	1	0	0	1	0	0	0	0	0	0	0	0	0	0	2	1	0	1	#NULL!
0	4	72	0	0	1	0	1	0	0	0	0	#NULL!	#NULL!	#NULL!	#NULL!	0	1	0	0	1	0	0	1	0	0	1	0	0	0	0	0	1	1	0	0	0	0	1	0	0	0	0	0	0	2	0	0	0	23.75
0	4	74	0	1	0	0	1	0	0	0	0	#NULL!	#NULL!	#NULL!	#NULL!	0	1	0	0	1	0	0	1	0	0	1	0	0	0	1	0	0	1	0	0	0	0	0	1	0	0	0	0	0	2	0	0	0	60.375
0	4	84	1	1	0	0	1	0	0	0	0	1	0	0	0	0	1	0	0	1	0	0	1	0	0	1	0	0	0	0	1	0	1	0	0	1	0	0	0	0	0	0	0	0	3	0	2	2	4
0	4	84	0	1	0	0	1	0	0	0	0	1	0	0	0	0	1	0	0	1	0	0	1	0	0	1	0	0	0	0	0	1	1	0	0	1	0	0	0	0	0	0	0	0	1	0	0	0	#NULL!
0	4	73	1	0	1	0	1	0	0	0	0	1	0	0	0	0	1	0	0	1	0	0	1	0	0	1	0	0	0	0	0	1	0	1	0	0	0	0	0	0	0	0	0	1	2	0	0	0	#NULL!
0	4	85	1	1	0	0	1	0	0	0	0	1	0	0	0	0	1	0	0	1	0	0	1	0	0	1	0	0	0	0	1	0	1	0	0	1	0	0	0	0	0	0	0	0	2	0	0	0	#NULL!
0	4	81	0	1	0	0	1	0	0	0	0	1	0	0	0	0	1	0	0	1	0	0	1	0	0	1	0	0	0	0	0	1	1	0	0	1	0	0	0	0	0	0	0	0	2	0	0	0	11
0	4	71	0	0	1	0	1	0	0	0	0	1	0	0	0	0	1	0	0	1	0	0	1	0	0	0	0	1	0	0	0	1	1	0	0	1	0	0	0	0	0	0	0	0	1	0	3	3	15
0	4	74	1	1	0	0	1	0	0	0	0	1	0	0	0	0	1	0	0	1	0	0	1	0	0	0	1	0	0	0	0	1	3	0	0	1	0	1	0	0	0	0	1	0	2	0	0	0	15
0	4	68	1	0	1	0	1	0	0	0	0	1	0	0	0	1	0	0	0	1	0	0	1	0	0	0	1	0	0	0	0	1	0	1	0	0	0	0	0	0	0	0	0	0	2	0	0	0	27
0	4	74	1	1	0	0	1	0	0	0	0	1	0	0	0	0	1	0	0	1	0	0	1	0	0	0	0	1	0	0	1	0	0	1	0	0	0	0	0	0	0	0	0	0	1	0	0	0	12
0	4	55	1	1	0	0	1	0	0	0	0	0	0	0	1	0	1	0	0	1	0	0	1	0	0	1	0	0	0	1	0	0	0	1	0	0	0	0	0	0	0	0	0	0	1	8	4	12	20
0	4	83	0	1	0	0	1	0	0	0	0	1	0	0	0	0	1	0	0	1	0	0	1	0	0	0	1	0	1	0	0	0	1	0	0	1	0	0	0	0	0	0	0	0	2	0	0	0	29
0	4	59	1	0	0	1	1	0	0	0	0	0	0	0	1	0	1	0	0	1	0	0	0	0	1	1	0	0	0	0	0	1	0	1	0	0	0	0	0	0	0	0	0	0	2	0	0	0	20
0	4	84	1	1	0	0	1	0	0	0	0	0	1	0	0	0	1	0	0	1	0	0	1	0	0	0	1	0	0	0	0	1	2	0	1	1	0	0	0	0	0	0	0	0	1	0	0	0	33
0	4	66	1	0	1	0	1	0	0	0	0	1	0	0	0	0	1	0	0	1	0	0	1	0	0	1	0	0	0	0	1	0	1	0	0	0	0	0	0	0	0	0	1	0	1	1	0	1	25
0	4	81	1	1	0	0	1	0	0	0	0	0	1	0	0	0	1	0	0	1	0	0	1	0	0	0	1	0	0	1	0	0	2	0	0	1	0	1	0	0	0	0	0	0	1	2	0	2	13
0	4	69	1	1	0	0	1	0	0	0	0	1	0	0	0	1	0	0	0	0	0	1	1	0	0	0	1	0	0	1	0	0	2	0	0	1	0	1	0	0	0	0	0	1	2	0	0	0	23
0	4	73	1	1	0	0	1	0	0	0	0	1	0	0	0	0	1	0	0	1	0	0	1	0	0	0	1	0	0	0	0	1	2	0	0	1	0	1	0	0	0	0	0	1	2	0	0	0	23
0	4	68	0	1	0	0	1	0	0	0	0	1	0	0	0	0	1	0	0	0	1	0	1	0	0	0	0	1	0	1	0	0	1	0	0	1	0	0	0	0	0	0	0	0	1	0	0	0	29
0	4	65	0	0	1	0	1	0	0	0	0	1	0	0	0	0	1	0	0	1	0	0	1	0	0	1	0	0	1	0	0	0	3	0	1	1	0	1	0	0	0	0	0	0	1	0	0	0	36
0	4	83	1	0	0	1	1	0	0	0	0	1	0	0	0	0	0	0	1	1	0	0	1	0	0	0	0	1	0	0	0	1	1	0	1	0	0	0	0	0	0	0	0	1	2	0	0	0	17
0	4	72	0	0	1	0	1	0	0	0	0	1	0	0	0	0	1	0	0	1	0	0	0	0	1	0	1	0	0	0	0	1	0	0	0	0	0	0	0	0	0	0	0	1	1	0	0	0	24
0	4	65	0	1	0	0	1	0	0	0	0	1	0	0	0	0	1	0	0	1	0	0	1	0	0	0	0	1	0	0	1	0	1	0	0	1	0	0	0	0	0	0	0	1	2	0	0	0	10
0	4	57	0	0	1	0	0	0	1	0	0	0	1	0	0	0	1	0	0	1	0	0	1	0	0	1	0	0	0	1	0	0	2	0	0	1	0	1	0	0	0	0	0	1	2	0	0	0	30
0	4	74	1	0	1	0	1	0	0	0	0	1	0	0	0	0	1	0	0	1	0	0	1	0	0	0	0	1	0	0	1	0	2	0	0	1	0	1	0	0	0	0	0	0	1	0	0	0	44
0	4	58	0	0	1	0	0	0	0	0	1	0	1	0	0	0	1	0	0	1	0	0	1	0	0	0	0	1	0	0	0	1	2	0	0	1	0	1	0	0	0	0	0	1	2	0	0	0	22
0	4	75	1	0	1	0	1	0	0	0	0	1	0	0	0	0	1	0	0	1	0	0	1	0	0	0	1	0	1	0	0	0	2	0	0	1	0	1	0	0	0	0	0	1	2	0	0	0	35
0	4	62	1	1	0	0	1	0	0	0	0	1	0	0	0	0	1	0	0	1	0	0	1	0	0	0	1	0	0	1	0	0	0	1	0	0	0	0	0	0	0	0	0	0	1	1	0	1	9
0	4	70	1	1	0	0	1	0	0	0	0	1	0	0	0	0	1	0	0	1	0	0	1	0	0	0	1	0	0	0	1	0	2	0	0	1	0	1	0	0	0	0	0	1	2	0	0	0	31
0	4	65	1	1	0	0	1	0	0	0	0	1	0	0	0	0	1	0	0	1	0	0	1	0	0	0	0	1	0	0	1	0	2	0	0	1	0	1	0	0	0	0	0	0	2	0	0	0	44
0	4	62	0	0	1	0	1	0	0	0	0	1	0	0	0	0	1	0	0	1	0	0	1	0	0	0	0	1	0	1	0	0	1	0	0	1	0	0	0	0	0	0	0	0	2	0	0	0	24
0	4	75	1	1	0	0	1	0	0	0	0	1	0	0	0	0	1	0	0	1	0	0	1	0	0	0	1	0	#NULL!	#NULL!	#NULL!	#NULL!	2	0	0	1	0	1	0	0	0	0	0	1	2	0	0	0	18
0	4	76	1	1	0	0	1	0	0	0	0	1	0	0	0	0	1	0	0	1	0	0	1	0	0	0	1	0	0	0	1	0	1	0	0	1	0	0	0	0	0	0	0	1	2	0	0	0	60
0	4	80	1	1	0	0	1	0	0	0	0	1	0	0	0	0	1	0	0	1	0	0	1	0	0	1	0	0	0	0	1	0	1	0	0	1	0	0	0	0	0	0	0	0	2	0	0	0	38
0	4	67	1	1	0	0	1	0	0	0	0	1	0	0	0	0	1	0	0	1	0	0	1	0	0	0	1	0	0	1	0	0	1	0	1	0	0	0	0	0	0	0	0	0	2	0	0	0	12
0	4	60	0	0	0	1	0	0	0	1	0	0	0	1	0	0	1	0	0	1	0	0	0	0	1	1	0	0	0	1	0	0	2	0	0	1	0	1	0	0	0	0	0	0	2	0	0	0	10
0	4	56	1	0	1	0	0	0	1	0	0	0	1	0	0	0	1	0	0	1	0	0	1	0	0	0	1	0	0	1	0	0	0	1	0	0	0	0	0	0	0	0	0	0	2	0	0	0	16
0	4	87	1	0	1	0	1	0	0	0	0	1	0	0	0	0	1	0	0	1	0	0	1	0	0	1	0	0	0	0	1	0	2	0	1	1	0	0	0	0	0	0	0	0	2	0	0	0	7
0	4	80	0	1	0	0	1	0	0	0	0	1	0	0	0	0	1	0	0	0	1	0	0	1	0	0	1	0	0	1	0	0	2	0	0	1	0	1	0	0	0	0	0	0	2	0	0	0	23
0	4	65	1	1	0	0	1	0	0	0	0	1	0	0	0	0	1	0	0	0	1	0	0	1	0	1	0	0	0	0	1	0	2	0	0	1	0	1	0	0	0	0	0	1	2	0	0	0	33
0	4	60	0	0	1	0	0	0	1	0	0	0	1	0	0	0	1	0	0	1	0	0	1	0	0	1	0	0	0	0	0	1	0	1	0	0	0	0	0	0	0	0	0	0	1	0	0	0	1
0	4	67	0	0	0	1	0	0	0	1	0	0	0	0	1	0	1	0	0	1	0	0	1	0	0	0	1	0	0	1	0	0	2	0	0	1	0	1	0	0	0	0	0	0	1	0	0	0	34
0	4	72	1	0	1	0	1	0	0	0	0	1	0	0	0	0	1	0	0	1	0	0	1	0	0	1	0	0	0	1	0	0	2	0	0	1	0	1	0	0	0	0	0	0	2	0	0	0	23
0	4	41	1	0	1	0	0	1	0	0	0	0	1	0	0	0	1	0	0	1	0	0	1	0	0	1	0	0	0	0	1	0	0	1	0	0	0	0	0	0	0	0	0	0	2	0	0	0	47
0	4	58	1	0	1	0	0	0	1	0	0	0	1	0	0	0	1	0	0	1	0	0	1	0	0	1	0	0	0	0	1	0	0	1	0	0	0	0	0	0	0	0	0	0	2	0	0	0	11
0	4	72	1	0	1	0	1	0	0	0	0	0	0	1	0	0	1	0	0	1	0	0	1	0	0	1	0	0	1	0	0	0	3	0	0	1	1	1	0	0	0	0	0	0	2	0	0	0	7
0	4	62	0	0	1	0	0	0	1	0	0	0	1	0	0	0	1	0	0	1	0	0	0	1	0	0	0	1	0	0	1	0	1	0	1	0	0	0	0	0	0	0	0	0	2	0	0	0	20
0	4	67	1	1	0	0	1	0	0	0	0	1	0	0	0	0	1	0	0	1	0	0	1	0	0	0	1	0	0	0	1	0	1	0	0	1	0	0	0	0	0	0	0	0	1	0	0	0	22
0	4	67	1	1	0	0	1	0	0	0	0	1	0	0	0	0	1	0	0	1	0	0	1	0	0	0	1	0	0	0	0	1	2	0	0	1	0	1	0	0	0	0	0	0	2	0	0	0	31
0	4	65	1	0	1	0	0	0	0	1	0	0	1	0	0	1	0	0	0	1	0	0	1	0	0	0	1	0	0	0	1	0	2	0	0	1	0	1	0	0	0	0	0	0	1	0	0	0	13
0	4	73	0	0	0	1	0	0	0	0	1	0	1	0	0	0	1	0	0	1	0	0	0	0	1	0	1	0	0	1	0	0	2	0	0	1	0	1	0	0	0	0	0	1	2	0	0	0	27
0	4	65	0	0	1	0	0	0	1	0	0	1	0	0	0	0	1	0	0	1	0	0	1	0	0	0	1	0	0	1	0	0	2	0	0	1	0	1	0	0	0	0	0	0	2	0	0	0	4
0	4	83	1	1	0	0	1	0	0	0	0	1	0	0	0	0	1	0	0	1	0	0	1	0	0	0	1	0	0	0	0	1	2	0	0	1	0	1	0	0	0	0	0	0	2	0	0	0	55
0	4	61	1	0	1	0	0	1	0	0	0	1	0	0	0	0	1	0	0	1	0	0	1	0	0	1	0	0	0	0	0	1	0	1	0	0	0	0	0	0	0	0	0	0	1	4	0	4	14
0	4	59	1	0	1	0	0	0	0	1	0	0	1	0	0	1	0	0	0	1	0	0	1	0	0	0	1	0	0	0	1	0	1	0	0	0	0	1	0	0	0	0	0	0	2	0	0	0	2
0	4	71	1	1	0	0	1	0	0	0	0	1	0	0	0	0	1	0	0	1	0	0	1	0	0	1	0	0	0	0	1	0	3	0	1	1	0	1	0	0	0	0	0	0	2	0	0	0	41
0	4	57	1	0	1	0	0	0	1	0	0	0	1	0	0	0	1	0	0	1	0	0	1	0	0	0	1	0	0	1	0	0	2	0	0	1	0	1	0	0	0	0	0	1	2	0	0	0	20
0	4	67	1	1	0	0	1	0	0	0	0	1	0	0	0	0	1	0	0	1	0	0	1	0	0	0	0	1	0	0	1	0	0	1	0	0	0	0	0	0	0	0	0	1	1	1	0	1	18
0	4	58	1	1	0	0	1	0	0	0	0	1	0	0	0	0	1	0	0	0	0	1	1	0	0	0	1	0	0	0	0	1	3	0	1	1	0	1	0	0	0	0	0	0	2	0	0	0	25
0	4	90	1	1	0	0	1	0	0	0	0	1	0	0	0	0	1	0	0	1	0	0	1	0	0	1	0	0	0	0	0	1	0	1	0	0	0	0	0	0	0	0	0	0	2	0	0	0	29
0	4	91	1	1	0	0	1	0	0	0	0	1	0	0	0	0	1	0	0	1	0	0	1	0	0	0	0	1	0	0	1	0	0	1	0	0	0	0	0	0	0	0	0	0	2	0	0	0	35
0	4	66	0	0	1	0	1	0	0	0	0	1	0	0	0	0	1	0	0	1	0	0	1	0	0	1	0	0	1	0	0	0	2	0	0	1	0	1	0	0	0	0	0	0	2	0	0	0	33
0	4	70	0	0	1	0	1	0	0	0	0	1	0	0	0	0	1	0	0	1	0	0	1	0	0	0	0	1	0	0	1	0	1	0	0	1	0	0	0	0	0	0	0	0	2	1	0	1	14
0	4	66	1	0	1	0	1	0	0	0	0	1	0	0	0	0	1	0	0	1	0	0	0	0	1	0	1	0	0	0	0	1	1	0	0	1	0	0	0	0	0	0	0	0	2	0	0	0	44
0	4	55	1	0	1	0	1	0	0	0	0	1	0	0	0	0	1	0	0	1	0	0	1	0	0	0	1	0	0	0	1	0	3	0	0	1	1	1	0	0	0	0	0	0	2	0	0	0	59
0	4	62	1	1	0	0	1	0	0	0	0	1	0	0	0	1	0	0	0	1	0	0	1	0	0	0	1	0	0	0	0	1	1	0	0	0	0	1	0	0	0	0	0	0	2	0	0	0	6
0	4	71	0	0	1	0	1	0	0	0	0	1	0	0	0	0	1	0	0	1	0	0	1	0	0	0	1	0	0	1	0	0	1	0	0	0	0	1	0	0	0	0	0	0	2	0	0	0	7
0	4	78	1	1	0	0	1	0	0	0	0	1	0	0	0	0	0	0	1	1	0	0	1	0	0	0	0	1	0	0	1	0	2	0	0	1	0	1	0	0	0	0	0	0	1	0	0	0	15
0	4	71	1	1	0	0	1	0	0	0	0	1	0	0	0	0	1	0	0	1	0	0	1	0	0	0	0	1	0	0	0	1	3	0	1	1	0	0	1	0	0	0	0	0	2	0	0	0	30
0	4	71	1	0	1	0	1	0	0	0	0	1	0	0	0	0	0	1	0	1	0	0	1	0	0	0	1	0	0	0	0	1	1	0	0	1	0	0	0	0	0	0	0	1	2	1	1	2	15
0	4	75	1	1	0	0	1	0	0	0	0	1	0	0	0	0	1	0	0	1	0	0	1	0	0	1	0	0	0	0	1	0	3	0	0	1	1	1	0	0	0	0	0	0	2	0	0	0	9
0	4	73	0	0	1	0	0	0	1	0	0	1	0	0	0	0	1	0	0	0	1	0	1	0	0	0	1	0	0	1	0	0	3	0	1	1	0	1	0	0	0	0	0	0	1	0	0	0	8
0	4	61	1	1	0	0	0	0	1	0	0	1	0	0	0	0	1	0	0	1	0	0	1	0	0	1	0	0	0	0	1	0	1	0	0	0	0	0	0	0	0	1	0	0	1	0	0	0	7
0	4	88	1	1	0	0	1	0	0	0	0	1	0	0	0	1	0	0	0	1	0	0	1	0	0	1	0	0	0	0	0	1	2	0	0	1	1	0	0	0	0	0	0	0	1	0	0	0	31
0	4	63	1	0	1	0	1	0	0	0	0	1	0	0	0	0	1	0	0	1	0	0	1	0	0	1	0	0	0	0	1	0	1	0	0	0	0	0	0	0	0	1	0	0	1	0	0	0	11
0	4	70	1	0	0	1	1	0	0	0	0	1	0	0	0	1	0	0	0	1	0	0	1	0	0	0	1	0	0	1	0	0	1	0	0	0	0	0	1	0	0	0	0	1	1	0	0	0	9
0	4	69	1	0	1	0	1	0	0	0	0	1	0	0	0	0	0	0	1	1	0	0	1	0	0	0	1	0	0	1	0	0	2	0	0	1	0	0	1	0	0	0	0	0	1	0	0	0	21
0	4	65	0	0	1	0	1	0	0	0	0	1	0	0	0	0	1	0	0	1	0	0	1	0	0	0	0	1	0	1	0	0	2	0	1	1	0	0	0	0	0	0	0	0	1	0	1	1	18
0	4	65	1	1	0	0	1	0	0	0	0	1	0	0	0	0	0	1	0	1	0	0	1	0	0	0	1	0	0	0	1	0	1	0	0	0	0	1	0	0	0	0	0	0	2	0	0	0	9
0	4	66	1	1	0	0	1	0	0	0	0	1	0	0	0	0	1	0	0	1	0	0	1	0	0	0	1	0	0	0	1	0	1	0	1	0	0	0	0	0	0	0	0	0	1	0	0	0	12
0	4	72	1	0	1	0	1	0	0	0	0	1	0	0	0	0	1	0	0	1	0	0	1	0	0	1	0	0	0	0	1	0	1	0	0	0	0	0	0	0	0	1	0	0	1	0	0	0	30
0	4	60	0	0	1	0	0	0	1	0	0	0	0	0	1	0	1	0	0	1	0	0	1	0	0	1	0	0	0	0	0	1	1	0	0	0	1	0	0	0	0	0	0	0	1	0	0	0	14
0	4	77	0	0	1	0	1	0	0	0	0	1	0	0	0	0	1	0	0	0	1	0	1	0	0	0	0	1	0	0	0	1	3	0	1	1	0	1	0	0	0	0	0	0	2	0	0	0	15
0	4	86	1	1	0	0	1	0	0	0	0	1	0	0	0	0	0	0	1	1	0	0	1	0	0	0	1	0	0	0	0	1	2	0	0	1	1	0	0	0	0	0	0	0	1	0	0	0	17
0	4	80	1	1	0	0	0	0	1	0	0	0	1	0	0	0	0	0	1	0	0	1	1	0	0	1	0	0	1	0	0	0	1	0	0	1	0	0	0	0	0	0	0	1	1	0	0	0	3
0	4	67	0	0	1	0	1	0	0	0	0	1	0	0	0	0	1	0	0	1	0	0	1	0	0	1	0	0	0	0	1	0	2	0	0	1	1	0	0	0	0	0	0	0	1	0	1	1	18
0	4	68	0	0	0	1	1	0	0	0	0	1	0	0	0	0	1	0	0	1	0	0	1	0	0	0	0	1	0	0	0	1	2	0	1	1	0	0	0	0	0	0	0	0	1	0	1	1	16
0	4	65	0	0	1	0	0	0	1	0	0	0	1	0	0	0	1	0	0	0	1	0	1	0	0	0	1	0	0	0	0	1	3	0	1	1	0	1	0	0	0	0	0	0	1	0	0	0	3
0	4	73	1	0	1	0	1	0	0	0	0	1	0	0	0	0	0	0	1	1	0	0	1	0	0	1	0	0	0	0	0	1	2	0	0	1	0	1	0	0	0	0	0	0	1	0	0	0	41
0	4	85	0	0	1	0	1	0	0	0	0	1	0	0	0	0	1	0	0	0	0	1	1	0	0	0	1	0	0	0	1	0	1	0	0	1	0	0	0	0	0	0	0	1	1	0	0	0	15
0	4	89	1	1	0	0	1	0	0	0	0	1	0	0	0	0	0	0	1	1	0	0	1	0	0	1	0	0	0	0	0	1	1	0	1	0	0	0	0	0	0	0	0	0	1	0	0	0	9
0	4	53	1	0	1	0	1	0	0	0	0	1	0	0	0	0	1	0	0	1	0	0	1	0	0	1	0	0	0	0	1	0	0	0	0	0	0	0	0	0	0	0	0	1	1	0	0	0	11
0	4	71	0	0	1	0	1	0	0	0	0	1	0	0	0	0	1	0	0	0	0	1	1	0	0	0	1	0	0	1	0	0	2	0	1	1	0	0	0	0	0	0	0	0	1	0	0	0	20
0	4	59	1	0	1	0	1	0	0	0	0	1	0	0	0	0	1	0	0	1	0	0	1	0	0	0	1	0	0	0	0	1	0	0	0	0	0	0	0	0	0	0	0	1	1	0	1	1	30
0	4	81	1	1	0	0	1	0	0	0	0	1	0	0	0	0	0	0	1	1	0	0	1	0	0	1	0	0	1	0	0	0	2	0	1	1	0	0	0	0	0	0	0	0	1	0	0	0	48
0	4	70	1	1	0	0	1	0	0	0	0	1	0	0	0	0	0	0	1	1	0	0	1	0	0	0	1	0	0	1	0	0	2	0	0	1	1	0	0	0	0	0	0	0	1	0	0	0	25
0	4	90	1	1	0	0	1	0	0	0	0	1	0	0	0	0	0	0	1	1	0	0	1	0	0	0	1	0	0	1	0	0	3	0	1	1	0	1	0	0	0	0	0	0	3	0	0	0	28
0	4	84	1	1	0	0	1	0	0	0	0	1	0	0	0	0	1	0	0	1	0	0	1	0	0	1	0	0	0	1	0	0	1	0	0	0	0	0	0	0	0	1	0	0	1	0	0	0	27
0	4	61	0	1	0	0	1	0	0	0	0	1	0	0	0	0	1	0	0	0	1	0	0	0	1	1	0	0	0	1	0	0	2	0	0	0	1	0	0	0	0	1	0	0	1	0	0	0	21
0	4	81	1	1	0	0	1	0	0	0	0	1	0	0	0	0	0	0	1	1	0	0	1	0	0	0	1	0	0	0	1	0	0	0	0	0	0	0	0	0	0	0	0	1	1	0	1	1	28
0	4	75	1	1	0	0	1	0	0	0	0	1	0	0	0	0	1	0	0	0	0	1	1	0	0	0	1	0	0	1	0	0	2	0	0	1	0	0	0	0	0	1	0	0	1	1	0	1	7
0	4	73	1	1	0	0	1	0	0	0	0	1	0	0	0	0	1	0	0	1	0	0	1	0	0	0	1	0	0	1	0	0	1	0	0	0	0	0	0	0	0	1	0	0	1	0	0	0	11
0	4	75	0	0	1	0	1	0	0	0	0	1	0	0	0	0	1	0	0	1	0	0	1	0	0	0	1	0	0	0	1	0	1	0	1	0	0	0	0	0	0	0	0	0	1	0	0	0	35
0	4	91	1	1	0	0	1	0	0	0	0	1	0	0	0	0	0	0	1	1	0	0	1	0	0	0	1	0	0	0	1	0	2	0	0	1	0	1	0	0	0	0	0	0	1	0	0	0	37
0	4	53	0	0	1	0	0	0	1	0	0	1	0	0	0	0	1	0	0	1	0	0	1	0	0	1	0	0	0	0	0	1	2	0	0	1	0	0	0	0	0	1	0	0	1	0	0	0	6
0	4	85	0	1	0	0	1	0	0	0	0	1	0	0	0	0	1	0	0	0	0	1	0	0	1	0	0	1	0	0	0	1	1	0	0	0	0	0	0	0	0	1	0	0	1	0	0	0	21
0	4	83	1	1	0	0	1	0	0	0	0	1	0	0	0	0	0	0	1	1	0	0	0	1	0	0	1	0	0	0	0	1	3	0	0	1	1	1	0	0	0	0	0	0	1	0	0	0	17
0	4	86	1	1	0	0	1	0	0	0	0	1	0	0	0	0	0	0	1	1	0	0	1	0	0	1	0	0	0	1	0	0	1	0	0	1	0	0	0	0	0	0	0	0	1	4	1	5	53
0	4	90	1	1	0	0	1	0	0	0	0	1	0	0	0	0	0	0	1	1	0	0	1	0	0	0	0	1	0	1	0	0	2	0	1	1	0	0	0	0	0	0	0	0	2	3	0	3	30
0	4	52	1	0	1	0	0	0	1	0	0	1	0	0	0	0	1	0	0	0	0	1	1	0	0	1	0	0	0	0	0	1	1	0	0	0	0	0	0	0	0	1	0	0	1	7	0	7	35
0	4	40	1	0	0	1	1	0	0	0	0	1	0	0	0	0	1	0	0	1	0	0	1	0	0	1	0	0	0	0	1	0	1	0	0	0	0	0	0	0	0	1	0	0	1	0	1	1	22
0	4	40	0	0	1	0	0	0	1	0	0	0	0	0	1	0	1	0	0	1	0	0	0	0	1	1	0	0	0	0	1	0	3	0	0	1	0	0	0	1	0	1	0	0	1	4	1	5	25
0	4	56	1	0	1	0	1	0	0	0	0	1	0	0	0	0	0	1	0	1	0	0	1	0	0	0	0	1	0	1	0	0	1	0	0	0	0	0	0	0	0	1	0	1	1	1	1	2	28
0	4	52	0	0	1	0	0	0	1	0	0	0	1	0	0	1	0	0	0	0	1	0	1	0	0	0	0	1	0	0	1	0	4	0	1	1	0	1	0	0	0	1	0	0	1	0	0	0	7
0	4	54	1	0	1	0	1	0	0	0	0	1	0	0	0	1	0	0	0	1	0	0	1	0	0	1	0	0	0	0	1	0	2	0	0	1	0	0	0	0	0	1	0	0	1	0	1	1	24
0	4	48	1	0	1	0	0	0	1	0	0	#NULL!	#NULL!	#NULL!	#NULL!	0	1	0	0	1	0	0	1	0	0	1	0	0	0	0	0	1	1	0	0	0	0	0	0	0	0	1	0	0	1	3	0	3	11
0	4	75	0	1	0	0	1	0	0	0	0	1	0	0	0	0	1	0	0	1	0	0	1	0	0	1	0	0	0	0	0	1	2	0	1	0	0	0	0	0	0	1	0	0	1	0	1	1	26
0	4	76	1	1	0	0	1	0	0	0	0	1	0	0	0	0	1	0	0	1	0	0	1	0	0	0	1	0	0	0	1	0	4	0	1	1	0	1	0	0	0	1	0	0	1	0	0	0	20
0	4	62	1	0	0	1	1	0	0	0	0	1	0	0	0	1	0	0	0	1	0	0	1	0	0	0	1	0	0	0	1	0	1	0	1	0	0	0	0	0	0	0	0	0	1	0	0	0	12
0	4	73	1	1	0	0	1	0	0	0	0	1	0	0	0	0	0	0	1	1	0	0	1	0	0	0	1	0	0	0	0	1	2	0	0	0	0	1	0	0	0	1	0	0	1	0	3	3	13
0	4	75	1	1	0	0	1	0	0	0	0	1	0	0	0	0	0	0	1	1	0	0	1	0	0	0	1	0	0	0	1	0	3	0	1	1	0	0	0	0	0	1	0	0	1	0	1	1	17
0	4	63	1	1	0	0	1	0	0	0	0	1	0	0	0	0	1	0	0	1	0	0	0	0	1	0	1	0	0	0	1	0	2	0	0	0	0	0	0	0	1	1	0	0	1	0	0	0	21
0	4	69	1	0	1	0	1	0	0	0	0	1	0	0	0	0	1	0	0	1	0	0	1	0	0	0	1	0	0	0	1	0	1	0	0	0	0	0	0	0	0	1	0	0	1	0	0	0	15
0	4	50	0	0	1	0	0	0	0	1	0	0	1	0	0	0	1	0	0	0	0	1	0	0	1	1	0	0	0	1	0	0	1	0	0	0	0	0	0	0	0	1	0	1	1	0	0	0	43
0	4	81	1	1	0	0	1	0	0	0	0	1	0	0	0	0	1	0	0	1	0	0	1	0	0	0	1	0	0	1	0	0	2	0	0	1	0	1	0	0	0	0	0	0	1	0	0	0	17
0	5	75	1	0	1	0	0	1	0	0	0	1	0	0	0	0	0	0	1	1	0	0	1	0	0	0	1	0	0	1	0	0	1	0	0	0	0	0	0	0	0	1	0	0	4	0	6	6	20
0	5	77	0	1	0	0	1	0	0	0	0	#NULL!	#NULL!	#NULL!	#NULL!	0	1	0	0	1	0	0	1	0	0	1	0	0	1	0	0	0	2	0	1	1	0	0	0	0	0	0	0	0	3	0	0	0	5
0	5	67	0	0	0	1	0	0	0	1	0	0	0	0	1	0	1	0	0	0	1	0	0	0	1	0	1	0	0	1	0	0	2	0	0	1	0	1	0	0	0	0	0	0	2	0	0	0	2
0	5	71	1	1	0	0	0	1	0	0	0	1	0	0	0	0	0	0	1	1	0	0	1	0	0	0	1	0	0	1	0	0	2	0	0	1	0	1	0	0	0	0	0	0	3	0	0	0	30
0	5	72	1	1	0	0	0	1	0	0	0	1	0	0	0	0	1	0	0	1	0	0	1	0	0	1	0	0	0	1	0	0	1	0	0	1	0	0	0	0	0	0	0	0	4	0	0	0	4.26666
0	5	64	1	1	0	0	0	1	0	0	0	0	1	0	0	0	1	0	0	1	0	0	1	0	0	0	1	0	0	0	0	1	3	0	0	1	0	1	0	0	0	0	1	0	4	0	1	1	26
0	5	76	1	0	1	0	0	1	0	0	0	#NULL!	#NULL!	#NULL!	#NULL!	0	0	0	1	1	0	0	1	0	0	0	1	0	0	1	0	0	1	0	0	1	0	0	0	0	0	0	0	0	3	0	0	0	6.25
0	5	87	1	1	0	0	0	1	0	0	0	#NULL!	#NULL!	#NULL!	#NULL!	0	0	0	1	1	0	0	1	0	0	0	1	0	0	0	0	1	1	0	0	1	0	0	0	0	0	0	0	0	3	0	0	0	20
0	5	83	1	1	0	0	0	1	0	0	0	#NULL!	#NULL!	#NULL!	#NULL!	0	0	0	1	1	0	0	1	0	0	1	0	0	0	1	0	0	1	0	0	1	0	0	0	0	0	0	0	0	3	0	0	0	16
0	5	70	1	0	1	0	0	1	0	0	0	1	0	0	0	0	1	0	0	1	0	0	1	0	0	0	1	0	0	0	0	1	2	0	0	1	0	0	0	0	0	1	0	0	4	2	0	2	13
0	5	73	1	1	0	0	0	1	0	0	0	#NULL!	#NULL!	#NULL!	#NULL!	0	1	0	0	1	0	0	1	0	0	0	0	1	0	0	0	1	2	0	0	1	0	1	0	0	0	0	0	0	4	0	0	0	47
0	5	53	1	0	1	0	0	1	0	0	0	1	0	0	0	0	1	0	0	1	0	0	1	0	0	0	1	0	0	1	0	0	1	0	0	0	0	0	0	0	0	1	0	0	3	0	0	0	48.4
0	5	75	1	1	0	0	0	1	0	0	0	1	0	0	0	0	1	0	0	1	0	0	1	0	0	0	1	0	0	0	1	0	1	0	0	1	0	0	0	0	0	0	0	0	3	0	0	0	11
0	5	85	0	1	0	0	1	0	0	0	0	#NULL!	#NULL!	#NULL!	#NULL!	0	1	0	0	1	0	0	1	0	0	1	0	0	0	0	0	1	1	0	0	1	0	0	0	0	0	0	0	0	3	0	0	0	8
0	5	76	1	0	1	0	0	1	0	0	0	1	0	0	0	0	0	0	1	1	0	0	1	0	0	0	1	0	0	1	0	0	3	0	0	1	0	1	1	0	0	0	0	0	3	1	1	2	56
0	5	81	1	0	1	0	0	1	0	0	0	0	0	0	1	0	1	0	0	1	0	0	1	0	0	1	0	0	0	0	1	0	1	0	0	1	0	0	0	0	0	0	0	0	2	0	0	0	25.4
0	5	58	1	0	1	0	0	0	0	1	0	#NULL!	#NULL!	#NULL!	#NULL!	1	0	0	0	1	0	0	1	0	0	0	1	0	0	1	0	0	1	0	0	1	0	0	0	0	0	0	0	0	3	8	0	8	34
0	5	52	0	0	1	0	0	1	0	0	0	1	0	0	0	1	0	0	0	1	0	0	0	0	1	1	0	0	0	1	0	0	2	0	0	1	0	0	0	1	0	0	0	0	3	0	1	1	16
0	5	71	0	1	0	0	1	0	0	0	0	0	1	0	0	0	1	0	0	1	0	0	1	0	0	0	1	0	0	1	0	0	2	0	0	1	0	1	0	0	0	0	0	0	3	0	0	0	17
0	5	64	1	0	1	0	1	0	0	0	0	0	0	1	0	0	1	0	0	1	0	0	1	0	0	0	1	0	0	1	0	0	0	0	0	0	0	0	0	0	0	0	0	1	3	8	0	8	40.625
0	5	72	0	0	1	0	1	0	0	0	0	1	0	0	0	0	1	0	0	1	0	0	1	0	0	0	1	0	1	0	0	0	1	0	0	1	0	0	0	0	0	0	0	0	3	0	0	0	7
0	5	75	1	1	0	0	0	1	0	0	0	1	0	0	0	0	1	0	0	1	0	0	1	0	0	0	1	0	0	1	0	0	2	0	0	1	0	0	0	0	0	0	1	0	3	3	0	3	16.5
0	5	61	1	0	1	0	1	0	0	0	0	#NULL!	#NULL!	#NULL!	#NULL!	1	0	0	0	1	0	0	1	0	0	0	1	0	0	0	1	0	2	0	0	1	0	1	0	0	0	0	0	1	3	0	0	0	6
0	5	79	0	1	0	0	1	0	0	0	0	#NULL!	#NULL!	#NULL!	#NULL!	0	1	0	0	0	1	0	0	1	0	0	0	1	0	1	0	0	3	0	1	1	0	1	0	0	0	0	0	0	3	0	0	0	4.25
0	5	70	0	0	1	0	1	0	0	0	0	1	0	0	0	0	1	0	0	1	0	0	0	0	1	1	0	0	1	0	0	0	5	0	1	1	0	1	0	0	1	1	0	1	4	2	0	2	20.6875
0	5	78	0	0	1	0	1	0	0	0	0	1	0	0	0	0	1	0	0	1	0	0	1	0	0	0	1	0	0	1	0	0	2	0	1	0	0	0	0	0	0	1	0	0	3	0	1	1	22
0	5	68	1	0	1	0	0	1	0	0	0	1	0	0	0	0	1	0	0	1	0	0	1	0	0	0	1	0	0	1	0	0	2	0	0	1	0	0	0	0	0	1	0	0	2	2	0	2	21
0	5	41	1	0	1	0	1	0	0	0	0	0	0	1	0	1	0	0	0	1	0	0	1	0	0	0	1	0	0	1	0	0	4	0	0	1	0	1	0	1	0	1	0	0	3	0	0	0	8
0	5	79	0	0	1	0	1	0	0	0	0	#NULL!	#NULL!	#NULL!	#NULL!	0	1	0	0	1	0	0	0	0	1	1	0	0	0	0	0	1	1	0	0	1	0	0	0	0	0	0	0	0	3	0	4	4	20
0	5	69	1	1	0	0	0	1	0	0	0	1	0	0	0	0	1	0	0	1	0	0	1	0	0	0	1	0	0	0	1	0	1	0	0	1	0	0	0	0	0	0	0	0	2	0	0	0	9.375
0	5	75	1	1	0	0	0	1	0	0	0	#NULL!	#NULL!	#NULL!	#NULL!	0	1	0	0	1	0	0	1	0	0	0	1	0	0	1	0	0	1	0	0	0	0	1	0	0	0	0	0	0	3	0	0	0	12
0	5	76	1	1	0	0	0	1	0	0	0	0	0	0	1	0	0	0	1	1	0	0	1	0	0	0	1	0	1	0	0	0	3	0	0	1	0	1	0	0	0	1	0	0	2	1	0	1	25.25
0	5	59	1	0	1	0	0	0	0	0	0	0	0	1	0	0	1	0	0	1	0	0	1	0	0	0	1	0	0	0	0	1	1	0	0	1	0	0	0	0	0	0	0	0	2	0	0	0	29
0	5	56	0	0	1	0	0	0	0	0	1	0	0	0	1	0	1	0	0	1	0	0	1	0	0	0	1	0	1	0	0	0	1	0	0	0	0	1	0	0	0	0	0	0	3	0	0	0	13
0	5	69	0	1	0	0	1	0	0	0	0	1	0	0	0	0	0	1	0	0	1	0	0	0	1	0	1	0	0	0	0	1	3	0	0	1	0	0	0	1	1	0	0	1	3	0	0	0	41
0	5	58	0	0	1	0	0	0	0	0	0	0	0	0	1	0	1	0	0	1	0	0	1	0	0	0	1	0	1	0	0	0	1	0	0	0	0	1	0	0	0	0	0	0	3	0	0	0	8
0	5	85	1	1	0	0	0	1	0	0	0	1	0	0	0	0	0	0	1	1	0	0	1	0	0	0	0	1	0	0	0	1	1	0	0	0	0	0	0	1	0	0	0	0	3	0	1	1	31
0	5	75	1	1	0	0	0	1	0	0	0	1	0	0	0	0	1	0	0	1	0	0	1	0	0	0	1	0	0	0	1	0	1	0	0	1	0	0	0	0	0	0	0	0	2	0	0	0	12
0	5	65	0	0	1	0	1	0	0	0	0	0	0	0	1	0	1	0	0	1	0	0	1	0	0	0	1	0	0	0	0	1	1	0	0	1	0	0	0	0	0	0	0	0	3	0	2	2	7
0	5	81	0	1	0	0	0	1	0	0	0	1	0	0	0	1	0	0	0	0	1	0	0	1	0	1	0	0	0	1	0	0	1	0	0	1	0	0	0	0	0	0	0	0	3	0	0	0	14
0	5	67	0	0	1	0	1	0	0	0	0	1	0	0	0	0	1	0	0	0	0	1	1	0	0	0	1	0	0	0	1	0	1	0	0	1	0	0	0	0	0	0	0	0	3	0	0	0	25
0	5	57	1	1	0	0	0	1	0	0	0	#NULL!	#NULL!	#NULL!	#NULL!	0	1	0	0	1	0	0	1	0	0	1	0	0	1	0	0	0	2	0	0	1	0	1	0	0	0	0	0	0	3	0	0	0	6
0	5	66	1	0	1	0	0	1	0	0	0	1	0	0	0	0	1	0	0	1	0	0	1	0	0	0	1	0	0	0	1	0	1	0	0	1	0	0	0	0	0	0	0	0	3	0	0	0	14
0	5	71	1	0	0	1	1	0	0	0	0	0	1	0	0	0	1	0	0	1	0	0	1	0	0	0	0	1	0	1	0	0	1	0	0	1	0	0	0	0	0	0	0	0	3	0	0	0	31
0	5	61	1	0	1	0	0	0	0	0	0	#NULL!	#NULL!	#NULL!	#NULL!	0	1	0	0	1	0	0	1	0	0	0	1	0	0	0	1	0	1	0	0	1	0	0	0	0	0	0	0	0	3	1	0	1	31
0	5	71	1	1	0	0	0	1	0	0	0	#NULL!	#NULL!	#NULL!	#NULL!	0	0	0	1	1	0	0	1	0	0	1	0	0	0	0	0	1	2	0	0	1	0	0	0	0	0	1	0	0	4	0	0	0	19
0	5	65	1	0	1	0	0	1	0	0	0	#NULL!	#NULL!	#NULL!	#NULL!	0	1	0	0	1	0	0	1	0	0	0	1	0	1	0	0	0	1	0	0	1	0	0	0	0	0	0	0	0	3	0	0	0	8
0	5	65	0	0	1	0	0	0	0	0	0	0	1	0	0	0	1	0	0	0	1	0	0	1	0	0	1	0	0	1	0	0	1	0	0	0	0	1	0	0	0	0	0	0	3	1	0	1	32
0	5	60	0	0	1	0	1	0	0	0	0	1	0	0	0	1	0	0	0	1	0	0	1	0	0	0	0	1	1	0	0	0	2	0	0	1	0	1	0	0	0	0	0	0	4	0	1	1	39
0	5	82	1	1	0	0	0	1	0	0	0	#NULL!	#NULL!	#NULL!	#NULL!	0	1	0	0	1	0	0	1	0	0	0	1	0	1	0	0	0	1	0	0	1	0	0	0	0	0	0	0	0	2	0	0	0	18
0	5	77	0	1	0	0	1	0	0	0	0	0	0	1	0	0	1	0	0	1	0	0	1	0	0	0	1	0	1	0	0	0	0	1	0	0	0	0	0	0	0	0	0	0	3	3	0	3	13
0	5	66	1	1	0	0	0	1	0	0	0	#NULL!	#NULL!	#NULL!	#NULL!	0	1	0	0	1	0	0	1	0	0	0	1	0	0	0	1	0	1	0	0	1	0	0	0	0	0	0	0	0	2	0	0	0	40
0	5	89	1	1	0	0	0	1	0	0	0	#NULL!	#NULL!	#NULL!	#NULL!	0	0	0	1	1	0	0	1	0	0	0	1	0	0	0	0	1	1	0	0	1	0	0	0	0	0	0	0	0	2	0	0	0	10
0	5	81	1	1	0	0	0	1	0	0	0	#NULL!	#NULL!	#NULL!	#NULL!	0	0	0	1	1	0	0	1	0	0	0	1	0	1	0	0	0	1	0	0	1	0	0	0	0	0	0	0	0	4	0	1	1	10
0	5	53	1	1	0	0	0	1	0	0	0	1	0	0	0	0	1	0	0	1	0	0	1	0	0	0	1	0	1	0	0	0	1	0	0	1	0	0	0	0	0	0	0	0	3	0	0	0	9
0	5	66	1	1	0	0	0	1	0	0	0	1	0	0	0	1	0	0	0	1	0	0	1	0	0	0	1	0	1	0	0	0	1	0	0	1	0	0	0	0	0	0	0	1	2	0	0	0	13
0	5	65	1	1	0	0	0	1	0	0	0	#NULL!	#NULL!	#NULL!	#NULL!	0	1	0	0	1	0	0	1	0	0	0	1	0	1	0	0	0	2	0	0	1	0	1	0	0	0	0	0	0	3	0	0	0	14.6875
0	5	67	1	1	0	0	0	1	0	0	0	1	0	0	0	0	1	0	0	1	0	0	1	0	0	0	1	0	0	0	0	1	1	0	0	1	0	0	0	0	0	0	0	0	2	2	0	2	1
0	5	89	1	1	0	0	0	1	0	0	0	#NULL!	#NULL!	#NULL!	#NULL!	0	0	0	1	1	0	0	1	0	0	0	1	0	0	0	0	1	2	0	1	1	0	0	0	0	0	0	0	0	2	0	2	2	22
0	5	69	0	1	0	0	1	0	0	0	0	1	0	0	0	0	0	1	0	0	1	0	0	1	0	0	1	0	1	0	0	0	0	1	0	0	0	0	0	0	0	0	0	0	4	1	2	3	52
0	5	70	0	1	0	0	1	0	0	0	0	0	1	0	0	0	1	0	0	1	0	0	1	0	0	0	1	0	0	1	0	0	0	1	0	0	0	0	0	0	0	0	0	0	3	0	0	0	4
0	5	82	0	1	0	0	0	1	0	0	0	#NULL!	#NULL!	#NULL!	#NULL!	0	1	0	0	0	1	0	1	0	0	0	1	0	0	1	0	0	1	0	0	1	0	0	0	0	0	0	0	0	3	0	0	0	2
0	5	82	1	1	0	0	0	1	0	0	0	#NULL!	#NULL!	#NULL!	#NULL!	0	0	0	1	1	0	0	1	0	0	0	1	0	0	1	0	0	1	0	0	1	0	0	0	0	0	0	0	0	2	0	0	0	20
0	5	65	1	1	0	0	0	1	0	0	0	0	0	1	0	0	1	0	0	1	0	0	1	0	0	0	1	0	1	0	0	0	2	0	0	1	0	1	0	0	0	0	0	0	3	0	0	0	22
0	5	65	0	1	0	0	1	0	0	0	0	0	0	1	0	0	1	0	0	1	0	0	1	0	0	1	0	0	0	1	0	0	2	0	0	1	0	0	1	0	0	0	0	0	2	0	2	2	21.8667
0	5	71	1	1	0	0	0	1	0	0	0	1	0	0	0	0	1	0	0	1	0	0	1	0	0	0	1	0	1	0	0	0	2	0	0	1	0	1	0	0	0	0	0	0	3	3	0	3	42
0	5	72	1	1	0	0	0	1	0	0	0	#NULL!	#NULL!	#NULL!	#NULL!	0	0	0	1	1	0	0	1	0	0	0	1	0	0	1	0	0	0	1	0	0	0	0	0	0	0	0	0	0	3	2	4	6	23
0	5	85	1	1	0	0	0	1	0	0	0	1	0	0	0	0	0	0	1	1	0	0	1	0	0	0	1	0	0	1	0	0	1	0	0	0	0	0	0	0	0	1	0	0	4	1	0	1	29
0	5	71	1	1	0	0	0	1	0	0	0	1	0	0	0	0	1	0	0	1	0	0	1	0	0	1	0	0	0	0	0	1	2	0	0	1	0	0	0	1	0	0	0	0	3	0	0	0	12
0	5	72	1	1	0	0	0	1	0	0	0	1	0	0	0	0	1	0	0	1	0	0	1	0	0	0	0	1	0	0	0	1	2	0	0	1	0	1	0	0	0	0	0	0	3	0	0	0	18
0	5	72	1	1	0	0	0	1	0	0	0	1	0	0	0	0	0	0	1	1	0	0	1	0	0	0	1	0	0	0	0	1	1	0	0	1	0	0	0	0	0	0	0	0	3	12	0	12	16
0	5	32	1	0	0	1	0	1	0	0	0	0	0	1	0	0	1	0	0	1	0	0	0	0	1	0	1	0	0	1	0	0	2	0	0	1	0	0	1	0	0	0	0	0	4	0	0	0	7
0	5	63	0	1	0	0	1	0	0	0	0	#NULL!	#NULL!	#NULL!	#NULL!	0	1	0	0	0	1	0	0	1	0	0	1	0	0	0	0	1	2	0	0	1	0	0	0	0	0	1	0	1	3	0	1	1	29
0	5	74	1	1	0	0	0	1	0	0	0	#NULL!	#NULL!	#NULL!	#NULL!	0	0	0	1	1	0	0	1	0	0	0	1	0	0	1	0	0	1	0	0	1	0	0	0	0	0	0	0	0	3	0	0	0	47
0	5	61	1	1	0	0	0	1	0	0	0	#NULL!	#NULL!	#NULL!	#NULL!	0	0	0	1	1	0	0	1	0	0	0	1	0	0	1	0	0	1	0	0	1	0	0	0	0	0	0	0	0	3	0	0	0	4
0	5	67	1	0	1	0	0	1	0	0	0	1	0	0	0	0	0	0	1	1	0	0	0	0	1	0	0	1	0	0	0	1	2	0	0	1	0	1	0	0	0	0	0	0	3	0	4	4	18
0	5	61	1	0	1	0	0	1	0	0	0	#NULL!	#NULL!	#NULL!	#NULL!	0	1	0	0	1	0	0	1	0	0	0	1	0	0	0	1	0	2	0	0	1	0	1	0	0	0	0	0	0	3	0	0	0	12
0	5	83	1	0	1	0	0	1	0	0	0	1	0	0	0	0	0	0	1	1	0	0	1	0	0	0	1	0	0	0	0	1	3	0	1	1	0	1	0	0	0	0	0	0	2	1	0	1	18
0	5	70	1	1	0	0	0	1	0	0	0	#NULL!	#NULL!	#NULL!	#NULL!	0	1	0	0	1	0	0	1	0	0	1	0	0	0	0	0	1	1	0	0	1	0	0	0	0	0	0	0	0	3	0	1	1	32
0	5	79	0	1	0	0	0	1	0	0	0	1	0	0	0	0	0	0	1	0	1	0	0	0	1	0	1	0	0	1	0	0	2	0	0	1	0	1	0	0	0	0	0	1	3	0	0	0	16
0	5	84	0	1	0	0	1	0	0	0	0	#NULL!	#NULL!	#NULL!	#NULL!	0	1	0	0	0	1	0	0	1	0	0	0	1	0	0	0	1	2	0	0	1	1	0	0	0	0	0	0	1	3	0	0	0	31
0	5	89	1	1	0	0	0	1	0	0	0	#NULL!	#NULL!	#NULL!	#NULL!	0	0	0	1	1	0	0	1	0	0	0	1	0	0	1	0	0	2	0	0	1	0	1	0	0	0	0	0	0	3	0	0	0	18
0	5	50	1	1	0	0	0	1	0	0	0	1	0	0	0	0	1	0	0	1	0	0	1	0	0	1	0	0	0	1	0	0	1	0	0	1	0	0	0	0	0	0	0	0	4	0	1	1	6
0	5	74	0	0	0	1	1	0	0	0	0	0	0	1	0	0	1	0	0	1	0	0	1	0	0	0	1	0	1	0	0	0	1	0	0	0	0	1	0	0	0	0	0	0	3	0	4	4	28
0	5	76	0	0	1	0	1	0	0	0	0	1	0	0	0	0	1	0	0	#NULL!	#NULL!	#NULL!	1	0	0	0	0	1	0	0	0	1	2	0	0	1	0	1	0	0	0	0	0	1	2	0	0	0	13
0	5	64	1	1	0	0	0	1	0	0	0	1	0	0	0	0	1	0	0	1	0	0	1	0	0	0	1	0	0	0	0	1	5	0	0	1	0	1	1	1	0	1	0	0	3	0	0	0	49
0	5	50	0	0	1	0	0	0	1	0	0	0	0	1	0	0	1	0	0	0	1	0	0	1	0	1	0	0	0	1	0	0	1	0	0	1	0	0	0	0	0	0	0	0	3	0	1	1	3
0	5	70	1	0	1	0	0	0	0	0	0	0	1	0	0	0	1	0	0	1	0	0	1	0	0	0	1	0	0	1	0	0	1	0	0	1	0	0	0	0	0	0	0	0	3	0	0	0	25
0	5	52	0	0	0	1	0	0	0	0	0	0	0	0	1	0	1	0	0	0	1	0	1	0	0	0	1	0	0	1	0	0	0	1	0	0	0	0	0	0	0	0	0	0	3	0	0	0	5
0	5	54	0	0	1	0	0	0	0	0	0	0	0	1	0	0	1	0	0	1	0	0	1	0	0	0	1	0	1	0	0	0	1	0	0	1	0	0	0	0	0	0	0	0	3	0	0	0	6
0	5	65	1	0	1	0	0	1	0	0	0	1	0	0	0	0	0	1	0	1	0	0	1	0	0	0	1	0	0	1	0	0	3	0	0	1	0	1	0	1	0	0	0	0	3	0	0	0	7
0	5	64	0	0	1	0	0	0	0	0	0	0	0	1	0	0	1	0	0	0	1	0	0	1	0	0	1	0	1	0	0	0	2	0	0	1	0	0	0	0	1	0	0	1	2	0	1	1	12
0	5	82	1	0	1	0	0	1	0	0	0	#NULL!	#NULL!	#NULL!	#NULL!	0	0	0	1	1	0	0	1	0	0	0	1	0	1	0	0	0	2	0	0	1	0	0	0	1	0	0	0	0	3	0	0	0	11
0	5	70	1	0	1	0	0	1	0	0	0	1	0	0	0	0	1	0	0	1	0	0	1	0	0	0	1	0	0	1	0	0	2	0	1	1	0	0	0	0	0	0	0	0	3	0	0	0	23
0	5	82	1	1	0	0	0	1	0	0	0	#NULL!	#NULL!	#NULL!	#NULL!	0	0	0	1	1	0	0	1	0	0	1	0	0	0	1	0	0	2	0	0	1	0	1	0	0	0	0	0	0	3	0	0	0	18
0	5	70	0	1	0	0	1	0	0	0	0	1	0	0	0	0	1	0	0	0	1	0	0	1	0	0	1	0	0	1	0	0	0	0	0	0	0	0	0	0	0	0	0	1	3	0	1	1	11
0	5	62	0	1	0	0	0	0	0	0	0	0	1	0	0	0	1	0	0	1	0	0	0	0	1	1	0	0	0	1	0	0	1	0	0	1	0	0	0	0	0	0	0	0	3	0	0	0	12
0	5	71	0	1	0	0	1	0	0	0	0	#NULL!	#NULL!	#NULL!	#NULL!	0	1	0	0	1	0	0	1	0	0	0	1	0	0	1	0	0	1	0	0	1	0	0	0	0	0	0	0	0	2	0	0	0	3
0	5	74	1	1	0	0	0	1	0	0	0	#NULL!	#NULL!	#NULL!	#NULL!	0	1	0	0	1	0	0	1	0	0	1	0	0	1	0	0	0	4	0	1	1	1	1	0	0	0	0	0	0	3	4	0	4	24
0	5	72	1	1	0	0	0	1	0	0	0	#NULL!	#NULL!	#NULL!	#NULL!	0	1	0	0	1	0	0	1	0	0	0	1	0	1	0	0	0	1	0	0	1	0	0	0	0	0	0	0	0	3	2	1	3	12
0	5	72	1	1	0	0	0	1	0	0	0	#NULL!	#NULL!	#NULL!	#NULL!	0	1	0	0	1	0	0	1	0	0	0	1	0	0	1	0	0	2	0	0	1	0	1	0	0	0	0	0	0	2	0	1	1	8
0	5	73	0	0	1	0	1	0	0	0	0	#NULL!	#NULL!	#NULL!	#NULL!	0	1	0	0	0	1	0	0	1	0	0	1	0	0	1	0	0	2	0	0	1	0	1	0	0	0	0	0	0	3	2	0	2	23
0	5	68	0	1	0	0	1	0	0	0	0	1	0	0	0	0	1	0	0	0	1	0	0	1	0	0	1	0	1	0	0	0	1	0	0	1	0	0	0	0	0	0	0	0	3	3	0	3	30
0	5	67	0	1	0	0	0	0	0	0	0	#NULL!	#NULL!	#NULL!	#NULL!	0	1	0	0	1	0	0	1	0	0	1	0	0	1	0	0	0	0	1	0	0	0	0	0	0	0	0	0	0	3	0	0	0	3
0	5	65	1	1	0	0	0	0	0	0	0	#NULL!	#NULL!	#NULL!	#NULL!	0	1	0	0	1	0	0	0	0	1	0	1	0	0	1	0	0	1	0	0	1	0	0	0	0	0	0	0	0	3	0	2	2	12
0	5	60	1	0	1	0	0	1	0	0	0	1	0	0	0	0	1	0	0	1	0	0	1	0	0	0	1	0	0	1	0	0	2	0	0	1	0	1	0	0	0	0	0	0	3	0	1	1	60
0	5	76	0	1	0	0	1	0	0	0	0	1	0	0	0	0	1	0	0	0	1	0	0	1	0	0	1	0	0	0	0	1	2	0	0	1	0	1	0	0	0	0	0	1	3	0	0	0	16
0	5	73	0	0	1	0	1	0	0	0	0	1	0	0	0	0	1	0	0	0	1	0	0	1	0	1	0	0	0	0	1	0	1	0	0	0	0	0	1	0	0	0	0	0	3	0	0	0	37
0	5	69	0	1	0	0	0	1	0	0	0	1	0	0	0	1	0	0	0	1	0	0	1	0	0	0	1	0	1	0	0	0	0	0	0	0	0	0	0	0	0	0	0	1	3	0	1	1	14.625
0	5	78	0	1	0	0	0	0	0	0	0	1	0	0	0	0	1	0	0	1	0	0	1	0	0	0	1	0	1	0	0	0	1	0	0	1	0	0	0	0	0	0	0	0	2	1	0	1	1
0	5	73	1	1	0	0	0	1	0	0	0	#NULL!	#NULL!	#NULL!	#NULL!	0	0	0	1	1	0	0	1	0	0	0	0	1	1	0	0	0	1	0	0	1	0	0	0	0	0	0	0	0	3	0	0	0	19
0	5	86	0	1	0	0	0	1	0	0	0	1	0	0	0	0	1	0	0	1	0	0	1	0	0	0	1	0	0	0	1	0	1	0	0	1	0	0	0	0	0	0	0	0	3	0	1	1	2
0	5	61	0	1	0	0	1	0	0	0	0	0	0	1	0	0	1	0	0	0	1	0	1	0	0	0	1	0	0	0	1	0	0	0	0	0	0	0	0	0	0	0	0	1	3	0	0	0	11
0	5	71	1	0	1	0	0	1	0	0	0	#NULL!	#NULL!	#NULL!	#NULL!	0	1	0	0	1	0	0	1	0	0	1	0	0	0	0	0	1	2	0	0	1	0	1	0	0	0	0	0	0	2	1	0	1	16
0	5	73	1	1	0	0	0	1	0	0	0	1	0	0	0	0	1	0	0	1	0	0	1	0	0	0	1	0	0	0	0	1	1	0	0	1	0	0	0	0	0	0	0	0	3	0	0	0	16
0	5	75	1	0	1	0	0	1	0	0	0	1	0	0	0	0	1	0	0	1	0	0	1	0	0	1	0	0	0	1	0	0	2	0	0	1	0	0	0	0	0	0	1	0	3	0	2	2	45
0	5	80	0	1	0	0	1	0	0	0	0	1	0	0	0	0	1	0	0	0	1	0	0	1	0	0	0	1	0	0	1	0	1	0	0	0	0	0	1	0	0	0	0	0	2	0	0	0	23
0	5	65	1	0	1	0	0	1	0	0	0	#NULL!	#NULL!	#NULL!	#NULL!	0	1	0	0	1	0	0	1	0	0	0	1	0	1	0	0	0	0	0	0	0	0	0	0	0	0	0	0	1	2	0	0	0	33
0	5	76	1	1	0	0	0	1	0	0	0	#NULL!	#NULL!	#NULL!	#NULL!	0	1	0	0	1	0	0	1	0	0	0	1	0	0	0	0	1	1	0	0	1	0	0	0	0	0	0	0	0	3	0	1	1	39
0	5	62	1	1	0	0	0	1	0	0	0	1	0	0	0	0	1	0	0	1	0	0	1	0	0	1	0	0	0	1	0	0	2	0	0	1	0	0	0	1	0	0	0	0	3	0	0	0	2
0	5	69	1	1	0	0	0	1	0	0	0	1	0	0	0	0	0	0	1	1	0	0	1	0	0	0	1	0	0	0	1	0	1	0	0	1	0	0	0	0	0	0	0	0	3	0	0	0	3
0	5	73	1	1	0	0	0	1	0	0	0	#NULL!	#NULL!	#NULL!	#NULL!	0	0	1	0	1	0	0	1	0	0	1	0	0	0	0	0	1	2	0	0	1	0	1	0	0	0	0	0	0	2	0	0	0	34
0	5	72	0	1	0	0	0	1	0	0	0	0	1	0	0	0	1	0	0	0	1	0	0	1	0	0	1	0	0	1	0	0	1	0	0	1	0	0	0	0	0	0	0	0	3	0	0	0	14
0	5	67	1	1	0	0	0	1	0	0	0	#NULL!	#NULL!	#NULL!	#NULL!	0	1	0	0	1	0	0	1	0	0	0	1	0	0	0	1	0	1	0	0	1	0	0	0	0	0	0	0	0	3	1	0	1	53
0	5	72	1	0	1	0	0	1	0	0	0	#NULL!	#NULL!	#NULL!	#NULL!	0	1	0	0	1	0	0	1	0	0	0	1	0	0	0	1	0	1	0	0	1	0	0	0	0	0	0	0	0	3	0	0	0	5
0	5	72	1	1	0	0	0	1	0	0	0	1	0	0	0	0	0	1	0	1	0	0	1	0	0	0	1	0	0	1	0	0	3	0	0	1	0	1	1	0	0	0	0	0	3	0	0	0	33
0	5	74	1	1	0	0	0	1	0	0	0	1	0	0	0	0	1	0	0	1	0	0	1	0	0	0	1	0	0	0	1	0	0	1	0	0	0	0	0	0	0	0	0	0	3	0	0	0	16.4667
0	5	70	1	1	0	0	0	1	0	0	0	#NULL!	#NULL!	#NULL!	#NULL!	0	1	0	0	1	0	0	1	0	0	0	1	0	0	1	0	0	1	0	0	1	0	0	0	0	0	0	0	0	2	0	1	1	10
0	5	76	1	1	0	0	0	1	0	0	0	0	1	0	0	0	1	0	0	1	0	0	1	0	0	0	1	0	0	1	0	0	1	0	0	1	0	0	0	0	0	0	0	0	2	0	0	0	13
0	5	75	1	1	0	0	0	1	0	0	0	1	0	0	0	0	1	0	0	1	0	0	1	0	0	0	1	0	0	0	0	1	1	0	0	1	0	0	0	0	0	0	0	0	4	0	0	0	4
0	5	79	0	1	0	0	1	0	0	0	0	#NULL!	#NULL!	#NULL!	#NULL!	0	1	0	0	0	1	0	0	0	1	0	1	0	0	0	1	0	1	0	0	1	0	0	0	0	0	0	0	0	2	0	0	0	40
0	5	72	0	0	1	0	1	0	0	0	0	0	1	0	0	0	1	0	0	1	0	0	1	0	0	0	1	0	0	0	1	0	2	0	0	1	0	1	0	0	0	0	0	0	2	0	0	0	13
0	5	78	1	1	0	0	0	1	0	0	0	#NULL!	#NULL!	#NULL!	#NULL!	0	1	0	0	1	0	0	1	0	0	0	1	0	0	0	0	1	1	0	0	1	0	0	0	0	0	0	0	0	2	0	0	0	15
0	5	88	1	1	0	0	0	1	0	0	0	1	0	0	0	0	0	0	1	1	0	0	1	0	0	0	1	0	1	0	0	0	1	0	0	1	0	0	0	0	0	0	0	0	2	0	0	0	35
0	5	72	0	1	0	0	1	0	0	0	0	1	0	0	0	0	1	0	0	1	0	0	0	1	0	0	1	0	0	0	0	1	1	0	0	1	0	0	0	0	0	0	0	0	2	1	0	1	34
0	5	70	1	1	0	0	0	1	0	0	0	#NULL!	#NULL!	#NULL!	#NULL!	0	0	0	1	1	0	0	1	0	0	0	1	0	0	1	0	0	1	0	0	1	0	0	0	0	0	0	0	0	2	0	0	0	37
0	5	66	0	1	0	0	0	0	1	0	0	#NULL!	#NULL!	#NULL!	#NULL!	0	1	0	0	0	0	1	1	0	0	1	0	0	0	0	1	0	1	0	0	1	0	0	0	0	0	0	0	0	2	1	0	1	2
0	5	82	0	1	0	0	1	0	0	0	0	1	0	0	0	0	1	0	0	0	1	0	0	1	0	0	1	0	0	0	0	1	2	0	0	1	0	1	0	0	0	0	0	0	1	0	0	0	37
0	5	80	1	1	0	0	0	1	0	0	0	#NULL!	#NULL!	#NULL!	#NULL!	0	0	0	1	1	0	0	0	0	1	0	0	1	0	0	0	1	0	1	0	0	0	0	0	0	0	0	0	0	2	1	0	1	32
0	5	67	1	1	0	0	0	1	0	0	0	0	1	0	0	0	0	0	1	1	0	0	1	0	0	0	1	0	0	0	1	0	0	1	0	0	0	0	0	0	0	0	0	0	2	0	0	0	13
0	5	51	1	0	0	1	0	0	0	0	0	0	0	0	1	0	1	0	0	1	0	0	1	0	0	0	1	0	0	1	0	0	1	0	0	0	0	0	0	0	0	1	0	0	2	0	1	1	9
0	5	65	0	0	1	0	1	0	0	0	0	0	0	0	1	0	1	0	0	0	1	0	0	1	0	1	0	0	0	0	1	0	2	0	0	1	0	1	0	0	0	0	0	0	3	0	0	0	8
0	5	61	0	1	0	0	0	0	0	0	0	0	0	1	0	0	1	0	0	0	0	1	0	1	0	0	1	0	0	1	0	0	1	0	0	1	0	0	0	0	0	0	0	0	2	0	0	0	34.375
0	5	81	1	1	0	0	0	1	0	0	0	1	0	0	0	0	0	0	1	1	0	0	1	0	0	0	1	0	0	1	0	0	1	0	0	1	0	0	0	0	0	0	0	0	2	0	0	0	3
0	5	70	1	1	0	0	0	0	0	0	0	1	0	0	0	0	0	1	0	1	0	0	1	0	0	0	1	0	1	0	0	0	0	1	0	0	0	0	0	0	0	0	0	0	2	2	0	2	14
0	5	76	1	1	0	0	0	1	0	0	0	#NULL!	#NULL!	#NULL!	#NULL!	0	1	0	0	1	0	0	1	0	0	0	0	1	0	1	0	0	2	0	0	1	0	0	1	0	0	0	0	0	2	0	2	2	14
0	5	69	1	1	0	0	0	1	0	0	0	0	1	0	0	0	0	0	1	1	0	0	1	0	0	0	1	0	0	0	0	1	3	0	0	1	1	0	0	0	0	0	1	0	2	0	1	1	59
0	5	88	0	1	0	0	1	0	0	0	0	#NULL!	#NULL!	#NULL!	#NULL!	0	1	0	0	0	1	0	1	0	0	0	1	0	0	0	1	0	1	0	0	1	0	0	0	0	0	0	0	0	2	0	0	0	9
0	5	68	1	0	1	0	0	1	0	0	0	#NULL!	#NULL!	#NULL!	#NULL!	0	1	0	0	1	0	0	1	0	0	0	1	0	0	1	0	0	2	0	0	1	0	1	0	0	0	0	0	0	2	0	0	0	5
0	5	64	0	0	1	0	0	0	1	0	0	0	1	0	0	1	0	0	0	1	0	0	0	0	1	0	1	0	0	1	0	0	1	0	0	1	0	0	0	0	0	0	0	1	2	0	0	0	29
0	5	53	1	0	1	0	0	0	0	0	0	0	1	0	0	1	0	0	0	1	0	0	1	0	0	0	1	0	0	1	0	0	1	0	0	1	0	0	0	0	0	0	0	0	3	8	0	8	46
0	5	53	1	0	1	0	0	0	0	0	0	0	1	0	0	0	0	0	1	1	0	0	1	0	0	0	1	0	0	1	0	0	2	0	0	1	0	0	0	0	0	1	0	0	2	0	0	0	12
0	5	83	1	1	0	0	0	1	0	0	0	#NULL!	#NULL!	#NULL!	#NULL!	0	1	0	0	1	0	0	1	0	0	0	1	0	0	0	1	0	1	0	0	1	0	0	0	0	0	0	0	0	2	0	0	0	11
0	5	69	0	0	0	1	1	0	0	0	0	1	0	0	0	0	1	0	0	1	0	0	1	0	0	0	1	0	1	0	0	0	2	0	0	1	0	1	0	0	0	0	0	0	3	0	0	0	4
0	5	69	0	1	0	0	1	0	0	0	0	1	0	0	0	0	1	0	0	1	0	0	1	0	0	0	1	0	0	0	1	0	2	0	0	1	0	1	0	0	0	0	0	0	1	0	0	0	6
0	5	68	1	1	0	0	0	1	0	0	0	#NULL!	#NULL!	#NULL!	#NULL!	0	1	0	0	1	0	0	1	0	0	0	1	0	0	1	0	0	1	0	0	1	0	0	0	0	0	0	0	0	2	0	0	0	25
0	5	59	1	1	0	0	0	1	0	0	0	0	0	1	0	0	1	0	0	0	0	1	0	0	1	1	0	0	0	0	0	1	1	0	0	1	0	0	0	0	0	0	0	0	3	0	0	0	11
0	5	88	1	1	0	0	0	1	0	0	0	#NULL!	#NULL!	#NULL!	#NULL!	0	1	0	0	1	0	0	1	0	0	0	1	0	0	0	0	1	1	0	0	1	0	0	0	0	0	0	0	0	2	0	0	0	10
0	5	83	1	0	1	0	0	1	0	0	0	1	0	0	0	0	0	0	1	1	0	0	1	0	0	0	1	0	0	0	1	0	1	0	0	1	0	0	0	0	0	0	0	0	2	0	0	0	31
0	5	58	1	1	0	0	0	1	0	0	0	#NULL!	#NULL!	#NULL!	#NULL!	0	1	0	0	1	0	0	1	0	0	0	1	0	1	0	0	0	2	0	0	1	0	1	0	0	0	0	0	0	2	0	0	0	9
0	5	80	1	1	0	0	0	1	0	0	0	#NULL!	#NULL!	#NULL!	#NULL!	0	0	0	1	1	0	0	1	0	0	0	0	1	0	0	0	1	2	0	0	1	0	1	0	0	0	0	0	0	2	1	0	1	10
0	5	75	0	1	0	0	1	0	0	0	0	1	0	0	0	0	1	0	0	1	0	0	0	0	1	1	0	0	0	0	1	0	2	0	0	1	0	0	0	0	0	1	0	0	2	0	0	0	9
0	5	72	1	1	0	0	0	1	0	0	0	#NULL!	#NULL!	#NULL!	#NULL!	0	0	1	0	1	0	0	1	0	0	0	1	0	0	0	1	0	0	1	0	0	0	0	0	0	0	0	0	0	2	0	0	0	11
0	5	67	1	1	0	0	0	1	0	0	0	#NULL!	#NULL!	#NULL!	#NULL!	0	1	0	0	1	0	0	0	0	1	0	1	0	0	0	0	1	1	0	0	1	0	0	0	0	0	0	0	0	2	0	1	1	20
0	5	67	1	1	0	0	0	1	0	0	0	1	0	0	0	0	0	0	1	1	0	0	1	0	0	0	1	0	1	0	0	0	1	0	0	1	0	0	0	0	0	0	0	0	2	0	0	0	5
0	5	83	1	1	0	0	0	1	0	0	0	1	0	0	0	0	0	0	1	1	0	0	1	0	0	1	0	0	0	0	0	1	1	0	0	1	0	0	0	0	0	0	0	0	2	1	0	1	1
0	5	58	1	0	1	0	0	1	0	0	0	1	0	0	0	0	1	0	0	1	0	0	1	0	0	1	0	0	0	0	0	1	1	0	0	1	0	0	0	0	0	0	0	0	3	0	0	0	10
0	5	73	1	1	0	0	0	1	0	0	0	1	0	0	0	0	1	0	0	1	0	0	1	0	0	1	0	0	0	0	0	1	1	0	0	1	0	0	0	0	0	0	0	0	2	0	0	0	21
0	5	65	1	0	1	0	0	1	0	0	0	1	0	0	0	0	0	0	1	1	0	0	1	0	0	0	1	0	1	0	0	0	1	0	0	1	0	0	0	0	0	0	0	0	2	0	0	0	31
0	5	66	1	1	0	0	0	1	0	0	0	#NULL!	#NULL!	#NULL!	#NULL!	0	1	0	0	1	0	0	1	0	0	0	1	0	0	0	0	1	2	0	0	1	0	0	1	0	0	0	0	0	2	0	0	0	38
0	5	63	1	0	1	0	0	1	0	0	0	1	0	0	0	0	0	1	0	1	0	0	1	0	0	1	0	0	0	1	0	0	1	0	0	1	0	0	0	0	0	0	0	0	2	1	0	1	13
0	5	61	1	0	0	1	1	0	0	0	0	1	0	0	0	0	1	0	0	1	0	0	1	0	0	1	0	0	0	0	0	1	2	0	0	1	0	1	0	0	0	0	0	0	2	0	0	0	48
0	5	70	1	1	0	0	1	0	0	0	0	1	0	0	0	0	0	1	0	1	0	0	1	0	0	0	1	0	0	1	0	0	1	0	0	1	0	0	0	0	0	0	0	0	2	0	0	0	21
0	5	86	0	1	0	0	1	0	0	0	0	1	0	0	0	0	0	0	1	1	0	0	1	0	0	0	1	0	0	0	0	1	1	0	0	1	0	0	0	0	0	0	0	0	2	0	0	0	26
0	5	68	1	0	1	0	0	1	0	0	0	1	0	0	0	0	1	0	0	1	0	0	1	0	0	0	1	0	0	0	0	1	3	0	0	1	0	1	0	0	0	0	1	0	2	0	1	1	12
0	5	68	1	0	0	1	0	1	0	0	0	0	1	0	0	0	1	0	0	1	0	0	1	0	0	0	0	1	0	1	0	0	3	0	0	1	0	0	0	1	0	0	1	0	2	0	0	0	17
0	5	82	1	1	0	0	0	1	0	0	0	1	0	0	0	0	0	0	1	1	0	0	1	0	0	0	0	1	0	1	0	0	1	0	0	1	0	0	0	0	0	0	0	0	2	1	0	1	28
0	5	76	1	1	0	0	0	1	0	0	0	1	0	0	0	0	0	0	1	1	0	0	1	0	0	0	1	0	0	0	1	0	1	0	0	1	0	0	0	0	0	0	0	0	2	0	0	0	17
0	5	70	1	1	0	0	0	1	0	0	0	1	0	0	0	0	0	0	1	1	0	0	1	0	0	0	0	1	0	1	0	0	1	0	0	1	0	0	0	0	0	0	0	0	1	0	0	0	38
0	5	66	0	0	1	0	1	0	0	0	0	0	0	0	1	0	1	0	0	0	1	0	0	0	1	0	1	0	0	1	0	0	1	0	0	1	0	0	0	0	0	0	0	0	2	0	0	0	4
0	5	69	1	1	0	0	0	1	0	0	0	#NULL!	#NULL!	#NULL!	#NULL!	0	1	0	0	1	0	0	1	0	0	0	1	0	0	1	0	0	2	0	0	1	1	0	0	0	0	0	0	0	2	7	0	7	28
0	5	65	1	1	0	0	0	0	1	0	0	1	0	0	0	0	1	0	0	1	0	0	1	0	0	0	1	0	0	1	0	0	1	0	0	1	0	0	0	0	0	0	0	0	2	0	0	0	1
0	5	88	1	1	0	0	0	1	0	0	0	1	0	0	0	0	0	0	1	1	0	0	1	0	0	0	1	0	0	1	0	0	1	0	0	1	0	0	0	0	0	0	0	0	2	0	1	1	21
0	5	70	1	1	0	0	0	0	0	0	0	1	0	0	0	0	0	1	0	1	0	0	1	0	0	0	0	1	1	0	0	0	1	0	0	1	0	0	0	0	0	0	0	0	2	2	0	2	33
0	5	80	0	0	1	0	1	0	0	0	0	1	0	0	0	0	1	0	0	1	0	0	1	0	0	0	1	0	0	0	1	0	1	0	0	1	0	0	0	0	0	0	0	0	2	0	0	0	7
0	5	65	1	1	0	0	0	1	0	0	0	0	0	0	1	0	1	0	0	1	0	0	1	0	0	1	0	0	1	0	0	0	0	1	0	0	0	0	0	0	0	0	0	0	2	2	1	3	53
0	5	55	1	0	0	1	1	0	0	0	0	0	0	0	1	0	1	0	0	1	0	0	1	0	0	0	0	1	0	0	0	1	1	0	0	1	0	0	0	0	0	0	0	0	4	0	2	2	16
0	5	75	1	1	0	0	1	0	0	0	0	#NULL!	#NULL!	#NULL!	#NULL!	0	0	0	1	1	0	0	1	0	0	0	1	0	1	0	0	0	1	0	0	1	0	0	0	0	0	0	0	0	2	0	0	0	6
0	5	65	1	1	0	0	0	0	0	0	0	#NULL!	#NULL!	#NULL!	#NULL!	1	0	0	0	1	0	0	1	0	0	0	1	0	1	0	0	0	2	0	0	1	0	1	0	0	0	0	0	0	2	0	0	0	29
0	5	77	0	1	0	0	0	1	0	0	0	#NULL!	#NULL!	#NULL!	#NULL!	0	1	0	0	1	0	0	1	0	0	0	1	0	1	0	0	0	1	0	0	1	0	0	0	0	0	0	0	0	2	3	0	3	22
0	5	84	1	1	0	0	0	1	0	0	0	1	0	0	0	0	1	0	0	1	0	0	1	0	0	1	0	0	0	1	0	0	1	0	0	1	0	0	0	0	0	0	0	0	2	0	1	1	33
0	5	60	1	0	1	0	0	1	0	0	0	#NULL!	#NULL!	#NULL!	#NULL!	0	1	0	0	1	0	0	1	0	0	0	1	0	0	1	0	0	2	0	0	1	0	0	0	0	0	1	0	0	2	0	0	0	17
1	6	87	1	0	1	0	1	0	0	0	0	0	0	1	0	0	1	0	0	1	0	0	1	0	0	1	0	0	0	0	0	1	1	0	0	1	0	0	0	0	0	0	0	0	1	1	0	1	28
1	6	56	0	0	1	0	0	0	1	0	0	0	1	0	0	0	1	0	0	1	0	0	0	0	1	1	0	0	0	0	1	0	1	0	0	1	0	0	0	0	0	0	0	0	1	1	0	1	6
1	6	73	0	1	0	0	1	0	0	0	0	1	0	0	0	0	1	0	0	1	0	0	1	0	0	0	1	0	0	0	0	1	1	0	0	1	0	0	0	0	0	0	0	0	1	0	0	0	38
1	6	50	0	0	1	0	0	0	0	1	0	0	0	1	0	0	1	0	0	1	0	0	0	0	1	0	1	0	0	1	0	0	1	0	0	1	0	0	0	0	0	0	0	0	1	0	0	0	11
1	6	60	1	0	1	0	1	0	0	0	0	1	0	0	0	0	1	0	0	1	0	0	1	0	0	1	0	0	1	0	0	0	1	0	0	1	0	0	0	0	0	0	0	0	1	0	0	0	53
1	6	67	0	0	1	0	1	0	0	0	0	1	0	0	0	0	1	0	0	1	0	0	1	0	0	0	1	0	0	1	0	0	1	0	0	1	0	0	0	0	0	0	0	0	1	0	0	0	18
1	6	80	0	0	1	0	1	0	0	0	0	1	0	0	0	0	1	0	0	1	0	0	1	0	0	0	1	0	0	1	0	0	1	0	0	1	0	0	0	0	0	0	0	0	1	0	0	0	47
1	6	87	1	1	0	0	1	0	0	0	0	1	0	0	0	0	1	0	0	1	0	0	1	0	0	1	0	0	0	0	0	1	1	0	0	1	0	0	0	0	0	0	0	0	1	0	0	0	38
1	6	80	1	1	0	0	1	0	0	0	0	1	0	0	0	0	1	0	0	1	0	0	1	0	0	0	1	0	0	0	0	1	1	0	0	1	0	0	0	0	0	0	0	0	1	0	0	0	41
1	6	72	1	0	1	0	1	0	0	0	0	1	0	0	0	0	1	0	0	1	0	0	1	0	0	1	0	0	0	0	1	0	2	0	0	1	0	1	0	0	0	0	0	0	1	0	0	0	48
1	6	72	1	1	0	0	1	0	0	0	0	1	0	0	0	0	1	0	0	1	0	0	1	0	0	1	0	0	1	0	0	0	1	0	0	1	0	0	0	0	0	0	0	0	1	0	0	0	30
1	6	74	1	1	0	0	0	0	1	0	0	1	0	0	0	0	1	0	0	1	0	0	1	0	0	0	1	0	0	0	1	0	1	0	0	1	0	0	0	0	0	0	0	0	1	0	0	0	28
1	6	62	0	1	0	0	0	0	1	0	0	0	1	0	0	0	1	0	0	0	0	1	0	0	1	0	1	0	0	0	0	1	1	0	0	1	0	0	0	0	0	0	0	1	1	0	0	0	6
1	6	68	0	0	1	0	1	0	0	0	0	1	0	0	0	0	1	0	0	1	0	0	1	0	0	1	0	0	0	0	0	1	1	0	0	1	0	0	0	0	0	0	0	0	1	0	0	0	2
1	6	87	1	0	1	0	1	0	0	0	0	1	0	0	0	0	1	0	0	1	0	0	1	0	0	0	1	0	0	0	0	1	1	0	0	1	0	0	0	0	0	0	0	0	1	0	0	0	31
1	6	83	1	0	1	0	1	0	0	0	0	1	0	0	0	0	1	0	0	1	0	0	1	0	0	0	0	1	#NULL!	#NULL!	#NULL!	#NULL!	1	0	0	1	0	0	0	0	0	0	0	0	1	0	1	1	34
1	6	64	0	0	1	0	0	0	0	0	0	0	0	1	0	0	1	0	0	1	0	0	1	0	0	0	1	0	0	1	0	0	1	0	0	1	0	0	0	0	0	0	0	0	1	0	0	0	8
1	6	57	1	0	1	0	0	1	0	0	0	1	0	0	0	0	1	0	0	1	0	0	1	0	0	1	0	0	0	0	0	1	1	0	0	1	0	0	0	0	0	0	0	0	1	0	0	0	4
1	6	74	0	0	1	0	1	0	0	0	0	1	0	0	0	0	1	0	0	1	0	0	1	0	0	1	0	0	1	0	0	0	1	0	0	1	0	0	0	0	0	0	0	0	1	0	0	0	2
1	6	58	1	0	0	1	0	0	0	1	0	0	1	0	0	0	1	0	0	1	0	0	1	0	0	0	1	0	0	1	0	0	0	1	0	0	0	0	0	0	0	0	0	0	1	0	0	0	11
1	6	64	1	0	1	0	0	1	0	0	0	1	0	0	0	0	1	0	0	1	0	0	1	0	0	0	1	0	0	1	0	0	1	0	0	1	0	0	0	0	0	0	0	0	1	0	0	0	5
1	6	76	0	1	0	0	1	0	0	0	0	1	0	0	0	0	1	0	0	0	1	0	0	1	0	0	1	0	0	0	0	1	1	0	0	0	0	1	0	0	0	0	0	0	1	0	0	0	12
1	6	77	0	0	1	0	1	0	0	0	0	1	0	0	0	0	1	0	0	0	1	0	0	1	0	0	1	0	0	0	0	1	2	0	0	1	0	1	0	0	0	0	0	0	1	0	0	0	9
1	6	71	0	1	0	0	1	0	0	0	0	1	0	0	0	0	1	0	0	0	0	1	0	0	1	0	1	0	0	0	0	1	1	0	0	1	0	0	0	0	0	0	0	0	1	0	0	0	14
1	6	71	1	0	1	0	0	0	1	0	0	1	0	0	0	0	1	0	0	1	0	0	1	0	0	0	0	1	0	1	0	0	1	0	0	1	0	0	0	0	0	0	0	0	1	1	1	2	13
1	6	65	1	0	1	0	1	0	0	0	0	1	0	0	0	1	0	0	0	1	0	0	1	0	0	0	1	0	0	1	0	0	2	0	0	1	0	1	0	0	0	0	0	0	1	0	0	0	30
1	6	68	0	1	0	0	1	0	0	0	0	1	0	0	0	0	1	0	0	1	0	0	1	0	0	0	1	0	0	0	0	1	1	0	0	1	0	0	0	0	0	0	0	0	1	0	0	0	7
1	6	80	1	1	0	0	1	0	0	0	0	0	0	1	0	0	1	0	0	1	0	0	1	0	0	0	1	0	1	0	0	0	1	0	0	1	0	0	0	0	0	0	0	0	1	0	0	0	4
1	6	66	0	0	1	0	0	0	1	0	0	1	0	0	0	0	1	0	0	1	0	0	1	0	0	1	0	0	1	0	0	0	1	0	0	1	0	0	0	0	0	0	0	0	1	2	2	4	13
1	6	58	1	0	1	0	0	0	0	0	1	0	1	0	0	0	1	0	0	1	0	0	1	0	0	0	1	0	0	0	1	0	1	0	0	1	0	0	0	0	0	0	0	0	1	2	0	2	25
1	6	65	1	0	1	0	0	0	1	0	0	0	1	0	0	0	1	0	0	1	0	0	1	0	0	0	1	0	0	1	0	0	0	0	0	0	0	0	0	0	0	0	0	1	1	0	0	0	10
1	6	66	0	1	0	0	0	0	1	0	0	0	1	0	0	0	1	0	0	0	0	1	1	0	0	0	1	0	0	0	1	0	1	0	0	1	0	0	0	0	0	0	0	0	1	1	1	2	18
1	6	59	1	0	1	0	0	0	0	1	0	0	1	0	0	0	1	0	0	1	0	0	1	0	0	0	1	0	0	0	1	0	1	0	0	1	0	0	0	0	0	0	0	0	1	0	0	0	7
1	6	70	1	1	0	0	0	1	0	0	0	1	0	0	0	0	1	0	0	1	0	0	1	0	0	1	0	0	0	0	0	1	2	0	0	1	0	1	0	0	0	0	0	1	1	0	0	0	31
1	6	61	0	1	0	0	0	0	1	0	0	1	0	0	0	0	1	0	0	0	0	1	1	0	0	1	0	0	0	0	1	0	1	0	0	1	0	0	0	0	0	0	0	0	1	0	0	0	7
1	6	67	0	0	1	0	1	0	0	0	0	1	0	0	0	0	1	0	0	1	0	0	1	0	0	0	1	0	#NULL!	#NULL!	#NULL!	#NULL!	2	0	0	1	0	1	0	0	0	0	0	0	1	0	0	0	25
1	6	62	1	0	1	0	0	1	0	0	0	1	0	0	0	0	1	0	0	1	0	0	1	0	0	0	1	0	1	0	0	0	1	0	0	1	0	0	0	0	0	0	0	0	1	0	0	0	2
1	6	77	1	0	1	0	1	0	0	0	0	1	0	0	0	0	1	0	0	1	0	0	1	0	0	0	1	0	0	1	0	0	1	0	0	1	0	0	0	0	0	0	0	0	1	0	1	1	5
1	6	72	1	0	1	0	0	1	0	0	0	1	0	0	0	0	1	0	0	1	0	0	1	0	0	0	1	0	0	1	0	0	1	0	0	1	0	0	0	0	0	0	0	0	1	0	0	0	19
1	6	87	1	1	0	0	1	0	0	0	0	1	0	0	0	0	1	0	0	1	0	0	1	0	0	0	1	0	0	0	0	1	1	0	0	1	0	0	0	0	0	0	0	0	1	0	0	0	39
1	6	77	0	0	1	0	1	0	0	0	0	1	0	0	0	0	1	0	0	1	0	0	1	0	0	0	1	0	0	0	1	0	1	0	0	1	0	0	0	0	0	0	0	0	1	0	0	0	29
1	6	71	1	1	0	0	1	0	0	0	0	1	0	0	0	0	1	0	0	1	0	0	1	0	0	0	1	0	0	0	0	1	1	0	0	1	0	0	0	0	0	0	0	0	1	0	0	0	18
1	6	57	0	0	1	0	1	0	0	0	0	1	0	0	0	0	1	0	0	1	0	0	1	0	0	1	0	0	0	0	0	1	1	0	0	1	0	0	0	0	0	0	0	0	1	0	0	0	15
1	6	56	1	0	1	0	1	0	0	0	0	1	0	0	0	0	1	0	0	1	0	0	1	0	0	1	0	0	0	1	0	0	2	0	0	1	0	1	0	0	0	0	0	0	1	0	0	0	13
1	6	60	1	0	1	0	1	0	0	0	0	1	0	0	0	0	1	0	0	1	0	0	1	0	0	0	1	0	0	0	0	1	1	0	0	1	0	0	0	0	0	0	0	0	1	0	0	0	29
1	6	87	1	1	0	0	1	0	0	0	0	1	0	0	0	0	1	0	0	1	0	0	1	0	0	0	1	0	0	1	0	0	2	0	1	1	0	0	0	0	0	0	0	0	1	0	0	0	24
1	6	74	0	0	1	0	1	0	0	0	0	1	0	0	0	0	1	0	0	0	0	1	1	0	0	0	1	0	0	0	0	1	2	0	0	1	0	1	0	0	0	0	0	0	1	0	0	0	30
1	6	65	0	1	0	0	0	0	1	0	0	0	1	0	0	0	1	0	0	1	0	0	1	0	0	0	1	0	0	1	0	0	1	0	0	0	0	1	0	0	0	0	0	0	1	0	0	0	11
1	6	69	1	0	1	0	0	0	1	0	0	0	1	0	0	0	1	0	0	1	0	0	1	0	0	0	1	0	0	1	0	0	1	0	0	1	0	0	0	0	0	0	0	0	1	0	0	0	42
1	6	66	1	1	0	0	0	1	0	0	0	1	0	0	0	0	1	0	0	1	0	0	1	0	0	0	1	0	1	0	0	0	1	0	0	1	0	0	0	0	0	0	0	0	1	0	0	0	8
1	6	61	0	0	1	0	1	0	0	0	0	1	0	0	0	0	1	0	0	1	0	0	1	0	0	0	1	0	0	1	0	0	2	0	0	1	0	1	0	0	0	0	0	0	1	1	0	1	34
1	6	81	0	1	0	0	1	0	0	0	0	1	0	0	0	0	1	0	0	0	1	0	0	1	0	0	1	0	0	0	0	1	1	0	0	1	0	0	0	0	0	0	0	0	1	0	0	0	8
1	6	84	0	0	0	1	1	0	0	0	0	1	0	0	0	0	1	0	0	1	0	0	1	0	0	1	0	0	0	0	0	1	1	0	0	1	0	0	0	0	0	0	0	0	1	0	0	0	33
1	6	75	1	1	0	0	1	0	0	0	0	1	0	0	0	0	1	0	0	1	0	0	1	0	0	0	0	1	0	0	0	1	1	0	0	1	0	0	0	0	0	0	0	1	1	0	0	0	31
1	6	59	1	0	1	0	0	1	0	0	0	1	0	0	0	0	1	0	0	1	0	0	1	0	0	1	0	0	0	0	0	1	1	0	0	1	0	0	0	0	0	0	0	0	1	0	0	0	10
1	6	77	0	1	0	0	1	0	0	0	0	1	0	0	0	0	1	0	0	1	0	0	1	0	0	0	1	0	0	1	0	0	2	0	0	1	0	1	0	0	0	0	0	0	1	0	0	0	21
1	6	78	0	0	1	0	0	0	0	0	1	0	1	0	0	0	1	0	0	0	1	0	1	0	0	0	1	0	0	1	0	0	2	0	0	1	0	1	0	0	0	0	0	1	1	1	0	1	48
1	6	73	1	1	0	0	0	0	1	0	0	1	0	0	0	0	1	0	0	1	0	0	1	0	0	1	0	0	0	1	0	0	1	0	0	1	0	0	0	0	0	0	0	0	1	0	0	0	19
1	6	58	1	0	1	0	0	0	1	0	0	0	1	0	0	0	1	0	0	1	0	0	1	0	0	0	1	0	0	1	0	0	2	0	0	1	0	1	0	0	0	0	0	0	1	0	0	0	23
1	6	75	0	1	0	0	1	0	0	0	0	1	0	0	0	0	1	0	0	0	1	0	1	0	0	0	1	0	0	0	0	1	1	0	0	1	0	0	0	0	0	0	0	1	1	0	0	0	23
1	6	71	0	1	0	0	1	0	0	0	0	1	0	0	0	0	1	0	0	1	0	0	1	0	0	0	1	0	0	0	0	1	1	0	0	1	0	0	0	0	0	0	0	0	1	0	0	0	11
1	6	70	1	1	0	0	1	0	0	0	0	1	0	0	0	0	1	0	0	1	0	0	1	0	0	0	1	0	0	0	0	1	1	0	0	0	0	1	0	0	0	0	0	0	1	0	0	0	29
1	6	77	1	1	0	0	1	0	0	0	0	1	0	0	0	0	1	0	0	1	0	0	1	0	0	0	1	0	0	0	1	0	2	0	0	1	0	1	0	0	0	0	0	0	1	0	0	0	5
1	6	74	1	0	1	0	1	0	0	0	0	1	0	0	0	0	1	0	0	0	0	1	1	0	0	0	1	0	0	0	0	1	1	0	0	1	0	0	0	0	0	0	0	0	1	0	0	0	7
1	6	86	1	1	0	0	1	0	0	0	0	1	0	0	0	0	1	0	0	1	0	0	1	0	0	1	0	0	0	0	1	0	1	0	0	1	0	0	0	0	0	0	0	0	1	0	0	0	5
1	6	73	1	1	0	0	1	0	0	0	0	1	0	0	0	0	1	0	0	1	0	0	1	0	0	0	0	1	1	0	0	0	1	0	0	1	0	0	0	0	0	0	0	0	1	0	0	0	38
1	6	81	1	1	0	0	1	0	0	0	0	1	0	0	0	0	1	0	0	1	0	0	1	0	0	1	0	0	0	0	0	1	2	0	1	1	0	0	0	0	0	0	0	0	1	9	0	9	29
1	6	84	1	1	0	0	1	0	0	0	0	1	0	0	0	0	1	0	0	1	0	0	1	0	0	0	1	0	0	0	1	0	2	0	0	1	0	1	0	0	0	0	0	0	1	0	0	0	10
1	6	69	1	0	1	0	0	0	0	0	1	1	0	0	0	0	1	0	0	1	0	0	1	0	0	0	1	0	0	0	0	1	0	0	0	0	0	0	0	0	0	0	0	1	1	0	0	0	22.6875
1	6	84	1	0	0	1	1	0	0	0	0	1	0	0	0	0	1	0	0	1	0	0	1	0	0	0	1	0	0	1	0	0	1	0	0	1	0	0	0	0	0	0	0	0	1	0	0	0	22
1	6	75	0	0	1	0	1	0	0	0	0	1	0	0	0	0	1	0	0	1	0	0	1	0	0	0	1	0	0	0	0	1	2	0	0	1	0	1	0	0	0	0	0	1	1	0	0	0	31
1	6	63	1	1	0	0	1	0	0	0	0	1	0	0	0	0	1	0	0	1	0	0	1	0	0	0	1	0	0	1	0	0	2	0	0	1	0	1	0	0	0	0	0	1	1	0	0	0	18
1	6	82	1	1	0	0	1	0	0	0	0	1	0	0	0	0	1	0	0	1	0	0	1	0	0	0	1	0	0	0	0	1	1	0	0	1	0	0	0	0	0	0	0	0	1	0	0	0	2
1	6	87	1	1	0	0	1	0	0	0	0	1	0	0	0	0	1	0	0	1	0	0	1	0	0	1	0	0	0	0	0	1	2	0	0	1	0	1	0	0	0	0	0	0	1	1	1	2	31
1	6	54	1	0	1	0	0	1	0	0	0	1	0	0	0	0	1	0	0	1	0	0	1	0	0	0	1	0	0	1	0	0	1	0	0	1	0	0	0	0	0	0	0	0	1	0	0	0	9
1	6	55	0	0	1	0	0	0	1	0	0	0	0	1	0	0	1	0	0	1	0	0	0	0	1	1	0	0	0	0	1	0	1	0	0	1	0	0	0	0	0	0	0	1	1	0	0	0	23
1	6	67	0	1	0	0	1	0	0	0	0	1	0	0	0	0	1	0	0	1	0	0	1	0	0	0	1	0	0	0	1	0	2	0	1	1	0	0	0	0	0	0	0	0	1	0	0	0	11
1	6	78	1	1	0	0	0	1	0	0	0	1	0	0	0	0	1	0	0	1	0	0	1	0	0	0	1	0	0	0	0	1	1	0	0	1	0	0	0	0	0	0	0	0	1	0	0	0	27
1	6	80	0	0	1	0	1	0	0	0	0	1	0	0	0	0	1	0	0	0	1	0	0	1	0	0	1	0	0	0	0	1	2	0	1	1	0	0	0	0	0	0	0	0	1	0	0	0	21
1	6	80	1	0	1	0	1	0	0	0	0	1	0	0	0	0	1	0	0	1	0	0	1	0	0	0	1	0	0	1	0	0	1	0	0	1	0	0	0	0	0	0	0	0	1	0	4	4	15
1	6	71	1	0	1	0	0	1	0	0	0	1	0	0	0	0	1	0	0	1	0	0	1	0	0	0	1	0	0	0	0	1	1	0	0	1	0	0	0	0	0	0	0	1	1	0	0	0	15
1	6	63	1	1	0	0	0	1	0	0	0	1	0	0	0	0	1	0	0	1	0	0	1	0	0	0	1	0	1	0	0	0	1	0	0	1	0	0	0	0	0	0	0	1	1	0	0	0	13.5
1	6	74	0	0	1	0	1	0	0	0	0	1	0	0	0	0	1	0	0	1	0	0	0	0	1	0	1	0	#NULL!	#NULL!	#NULL!	#NULL!	2	0	0	1	0	1	0	0	0	0	0	0	1	0	0	0	66
1	6	73	1	1	0	0	1	0	0	0	0	1	0	0	0	0	1	0	0	1	0	0	1	0	0	0	1	0	0	0	1	0	1	0	0	1	0	0	0	0	0	0	0	0	1	0	0	0	#NULL!
1	6	76	1	1	0	0	1	0	0	0	0	1	0	0	0	0	1	0	0	1	0	0	1	0	0	0	1	0	0	0	0	1	2	0	0	1	0	1	0	0	0	0	0	0	1	0	0	0	34
1	6	66	0	1	0	0	0	0	1	0	0	0	0	1	0	0	1	0	0	1	0	0	1	0	0	0	1	0	0	1	0	0	1	0	0	1	0	0	0	0	0	0	0	0	1	0	0	0	14
1	6	71	1	1	0	0	0	0	1	0	0	1	0	0	0	0	1	0	0	1	0	0	1	0	0	0	1	0	0	1	0	0	1	0	0	1	0	0	0	0	0	0	0	0	1	0	0	0	10
1	6	79	1	0	1	0	1	0	0	0	0	1	0	0	0	0	1	0	0	1	0	0	1	0	0	0	1	0	#NULL!	#NULL!	#NULL!	#NULL!	1	0	0	1	0	0	0	0	0	0	0	0	1	0	0	0	5
1	6	75	1	1	0	0	1	0	0	0	0	1	0	0	0	0	1	0	0	1	0	0	1	0	0	1	0	0	0	0	0	1	1	0	0	1	0	0	0	0	0	0	0	0	1	0	0	0	16
1	6	82	0	1	0	0	1	0	0	0	0	1	0	0	0	0	1	0	0	0	1	0	1	0	0	0	1	0	0	0	0	1	1	0	0	1	0	0	0	0	0	0	0	0	1	0	0	0	1
1	6	81	1	0	0	1	1	0	0	0	0	1	0	0	0	0	1	0	0	1	0	0	1	0	0	0	1	0	0	0	1	0	1	0	0	1	0	0	0	0	0	0	0	0	1	1	0	1	51
1	6	83	1	1	0	0	1	0	0	0	0	1	0	0	0	0	1	0	0	1	0	0	1	0	0	1	0	0	0	0	1	0	1	0	0	1	0	0	0	0	0	0	0	0	1	0	0	0	14
1	6	66	0	1	0	0	0	0	1	0	0	1	0	0	0	0	1	0	0	1	0	0	1	0	0	0	1	0	0	1	0	0	1	0	0	1	0	0	0	0	0	0	0	0	1	0	0	0	16
1	6	60	0	0	1	0	0	0	0	0	1	0	1	0	0	0	1	0	0	0	1	0	1	0	0	1	0	0	0	1	0	0	2	0	1	1	0	0	0	0	0	0	0	0	1	0	0	0	5
1	6	69	1	1	0	0	0	0	0	1	0	0	1	0	0	0	1	0	0	1	0	0	1	0	0	0	1	0	0	0	1	0	2	0	0	1	0	1	0	0	0	0	0	0	1	0	0	0	24
1	6	64	0	0	1	0	1	0	0	0	0	0	1	0	0	0	1	0	0	1	0	0	1	0	0	1	0	0	#NULL!	#NULL!	#NULL!	#NULL!	3	0	1	1	0	0	0	0	0	1	0	0	1	0	0	0	12
1	6	70	1	1	0	0	0	1	0	0	0	1	0	0	0	0	1	0	0	1	0	0	1	0	0	0	1	0	1	0	0	0	0	0	0	0	0	0	0	0	0	0	0	1	1	1	0	1	25
1	6	73	1	1	0	0	1	0	0	0	0	1	0	0	0	0	1	0	0	1	0	0	1	0	0	1	0	0	0	0	1	0	1	0	0	1	0	0	0	0	0	0	0	0	1	0	0	0	4
1	6	65	1	1	0	0	1	0	0	0	0	1	0	0	0	0	1	0	0	1	0	0	1	0	0	0	1	0	0	1	0	0	1	0	0	1	0	0	0	0	0	0	0	0	1	0	0	0	26
1	6	64	1	1	0	0	1	0	0	0	0	1	0	0	0	0	1	0	0	1	0	0	1	0	0	1	0	0	0	0	0	1	2	0	0	1	0	1	0	0	0	0	0	1	1	1	0	1	15
1	6	70	1	0	1	0	0	1	0	0	0	1	0	0	0	0	1	0	0	1	0	0	1	0	0	0	1	0	0	0	0	1	1	0	0	1	0	0	0	0	0	0	0	0	1	0	0	0	5
1	6	69	0	1	0	0	0	0	1	0	0	1	0	0	0	0	1	0	0	1	0	0	1	0	0	0	1	0	0	0	1	0	1	0	0	1	0	0	0	0	0	0	0	0	1	0	0	0	19
1	6	63	1	1	0	0	1	0	0	0	0	1	0	0	0	0	1	0	0	1	0	0	1	0	0	0	0	1	0	1	0	0	1	0	0	1	0	0	0	0	0	0	0	0	1	1	0	1	14
1	6	73	1	0	1	0	1	0	0	0	0	1	0	0	0	0	1	0	0	1	0	0	1	0	0	0	1	0	0	0	0	1	1	0	0	1	0	0	0	0	0	0	0	1	1	0	0	0	20
1	6	59	0	0	1	0	1	0	0	0	0	1	0	0	0	0	1	0	0	1	0	0	1	0	0	1	0	0	0	0	1	0	2	0	0	1	0	1	0	0	0	0	0	0	1	0	0	0	16
1	6	70	1	1	0	0	1	0	0	0	0	1	0	0	0	0	1	0	0	1	0	0	1	0	0	0	1	0	1	0	0	0	1	0	0	1	0	0	0	0	0	0	0	0	1	0	0	0	21
1	6	77	0	0	1	0	1	0	0	0	0	1	0	0	0	0	1	0	0	1	0	0	1	0	0	0	1	0	0	0	0	1	1	0	0	1	0	0	0	0	0	0	0	1	1	9	0	9	10
1	6	62	1	1	0	0	1	0	0	0	0	1	0	0	0	0	1	0	0	1	0	0	1	0	0	0	1	0	0	0	1	0	1	0	0	1	0	0	0	0	0	0	0	0	1	0	0	0	16
1	6	52	0	0	1	0	0	0	1	0	0	0	0	1	0	0	1	0	0	1	0	0	1	0	0	0	1	0	0	0	0	1	1	0	0	1	0	0	0	0	0	0	0	0	1	0	0	0	7
1	6	59	1	0	1	0	0	0	0	1	0	0	0	1	0	0	1	0	0	1	0	0	1	0	0	0	1	0	0	1	0	0	1	0	0	1	0	0	0	0	0	0	0	0	1	0	0	0	15
1	6	58	0	0	1	0	0	0	1	0	0	0	1	0	0	0	1	0	0	1	0	0	1	0	0	0	1	0	0	1	0	0	2	0	0	1	0	1	0	0	0	0	0	0	1	0	0	0	7
1	6	72	0	1	0	0	1	0	0	0	0	1	0	0	0	0	1	0	0	1	0	0	1	0	0	0	1	0	0	1	0	0	1	0	0	1	0	0	0	0	0	0	0	1	1	0	0	0	8
1	6	76	1	1	0	0	1	0	0	0	0	1	0	0	0	0	1	0	0	1	0	0	1	0	0	0	0	1	0	0	1	0	1	0	0	1	0	0	0	0	0	0	0	0	1	0	0	0	#NULL!
1	6	56	1	0	1	0	0	1	0	0	0	1	0	0	0	0	1	0	0	1	0	0	1	0	0	1	0	0	0	0	1	0	1	0	0	1	0	0	0	0	0	0	0	1	1	0	0	0	18
1	6	65	1	0	1	0	0	0	1	0	0	0	1	0	0	0	1	0	0	1	0	0	0	0	1	0	1	0	0	0	1	0	1	0	0	1	0	0	0	0	0	0	0	0	1	0	0	0	5
1	6	67	0	1	0	0	1	0	0	0	0	1	0	0	0	0	1	0	0	1	0	0	1	0	0	0	1	0	0	0	1	0	1	0	0	1	0	0	0	0	0	0	0	0	1	0	0	0	9
1	6	86	1	1	0	0	1	0	0	0	0	1	0	0	0	0	1	0	0	1	0	0	1	0	0	1	0	0	0	0	1	0	1	0	0	1	0	0	0	0	0	0	0	1	1	0	0	0	22
1	6	68	1	1	0	0	0	1	0	0	0	1	0	0	0	0	1	0	0	1	0	0	1	0	0	0	1	0	0	0	1	0	1	0	0	1	0	0	0	0	0	0	0	1	1	0	0	0	24
1	6	61	1	1	0	0	0	1	0	0	0	1	0	0	0	0	1	0	0	1	0	0	1	0	0	1	0	0	0	1	0	0	1	0	0	1	0	0	0	0	0	0	0	0	1	0	0	0	5
1	6	69	0	1	0	0	1	0	0	0	0	1	0	0	0	0	1	0	0	1	0	0	1	0	0	0	1	0	0	1	0	0	2	0	0	1	0	1	0	0	0	0	0	0	1	0	0	0	10
1	6	67	0	0	1	0	0	0	0	0	1	0	1	0	0	0	1	0	0	1	0	0	1	0	0	0	1	0	1	0	0	0	1	0	0	1	0	0	0	0	0	0	0	0	1	0	0	0	0
1	6	70	0	0	1	0	0	0	0	1	0	0	0	1	0	0	1	0	0	1	0	0	1	0	0	1	0	0	0	1	0	0	1	0	0	1	0	0	0	0	0	0	0	0	1	0	0	0	2
1	6	61	0	0	1	0	0	0	1	0	0	0	1	0	0	0	1	0	0	1	0	0	1	0	0	0	1	0	0	0	1	0	2	0	0	1	0	1	0	0	0	0	0	1	1	0	0	0	24
1	6	58	1	0	1	0	0	0	0	0	1	0	1	0	0	1	0	0	0	1	0	0	1	0	0	0	1	0	0	0	1	0	3	0	0	1	0	1	0	0	1	0	0	0	1	4	0	4	28
1	6	74	1	0	1	0	1	0	0	0	0	1	0	0	0	0	0	0	1	1	0	0	1	0	0	0	0	1	0	1	0	0	1	0	0	1	0	0	0	0	0	0	0	1	1	0	0	0	11
1	6	92	1	1	0	0	1	0	0	0	0	1	0	0	0	0	1	0	0	1	0	0	1	0	0	0	1	0	1	0	0	0	2	0	0	1	0	1	0	0	0	0	0	0	1	0	0	0	41
1	6	71	1	1	0	0	1	0	0	0	0	1	0	0	0	0	1	0	0	1	0	0	1	0	0	0	1	0	0	0	0	1	1	0	0	1	0	0	0	0	0	0	0	0	1	0	2	2	36
1	6	59	0	0	1	0	0	0	1	0	0	0	0	0	1	0	1	0	0	1	0	0	0	0	1	0	1	0	0	1	0	0	1	0	0	1	0	0	0	0	0	0	0	0	1	0	0	0	3
1	6	63	0	1	0	0	1	0	0	0	0	1	0	0	0	0	1	0	0	1	0	0	1	0	0	1	0	0	0	0	0	1	1	0	0	0	0	0	0	1	0	0	0	1	1	0	2	2	36
1	6	71	0	1	0	0	1	0	0	0	0	1	0	0	0	0	1	0	0	1	0	0	1	0	0	0	1	0	0	1	0	0	1	0	0	1	0	0	0	0	0	0	0	0	1	0	0	0	1
1	6	62	1	1	0	0	1	0	0	0	0	1	0	0	0	0	0	1	0	1	0	0	1	0	0	1	0	0	1	0	0	0	1	0	1	0	0	0	0	0	0	0	0	0	1	0	0	0	22
1	6	79	0	0	1	0	1	0	0	0	0	1	0	0	0	0	0	0	1	1	0	0	1	0	0	0	1	0	0	0	0	1	2	0	0	1	0	1	0	0	0	0	0	0	1	0	0	0	18
1	6	67	0	1	0	0	1	0	0	0	0	1	0	0	0	0	1	0	0	1	0	0	1	0	0	0	1	0	0	1	0	0	0	0	0	0	0	0	0	0	0	0	0	1	1	0	0	0	4
1	6	79	1	1	0	0	1	0	0	0	0	1	0	0	0	0	1	0	0	1	0	0	1	0	0	1	0	0	0	0	0	1	2	0	0	1	0	1	0	0	0	0	0	0	1	0	0	0	5.1875
1	6	74	0	0	0	1	1	0	0	0	0	1	0	0	0	0	0	1	0	0	1	0	0	1	0	1	0	0	0	0	1	0	2	0	1	1	0	0	0	0	0	0	0	1	1	0	0	0	35
1	6	57	1	1	0	0	1	0	0	0	0	1	0	0	0	1	0	0	0	1	0	0	1	0	0	0	1	0	1	0	0	0	1	0	0	1	0	0	0	0	0	0	0	0	1	0	0	0	9
1	6	62	1	1	0	0	1	0	0	0	0	1	0	0	0	0	1	0	0	1	0	0	1	0	0	1	0	0	0	0	0	1	1	0	0	1	0	0	0	0	0	0	0	0	1	0	0	0	13
1	6	59	0	1	0	0	0	0	1	0	0	1	0	0	0	0	1	0	0	0	1	0	1	0	0	0	1	0	1	0	0	0	2	0	0	1	0	1	0	0	0	0	0	0	1	2	0	2	17
1	6	80	1	1	0	0	1	0	0	0	0	1	0	0	0	0	1	0	0	1	0	0	1	0	0	1	0	0	0	0	1	0	1	0	0	1	0	0	0	0	0	0	0	0	1	0	0	0	9
1	6	68	1	1	0	0	1	0	0	0	0	1	0	0	0	0	1	0	0	1	0	0	1	0	0	0	1	0	1	0	0	0	1	0	1	0	0	0	0	0	0	0	0	1	1	5	0	5	12
1	6	62	1	1	0	0	1	0	0	0	0	1	0	0	0	0	1	0	0	1	0	0	1	0	0	0	1	0	1	0	0	0	3	0	1	1	0	1	0	0	0	0	0	1	1	0	0	0	22
1	6	65	0	0	1	0	1	0	0	0	0	1	0	0	0	0	1	0	0	0	0	1	0	0	1	0	1	0	0	0	1	0	1	0	0	1	0	0	0	0	0	0	0	0	1	0	0	0	5
1	6	67	1	0	1	0	1	0	0	0	0	1	0	0	0	0	1	0	0	1	0	0	1	0	0	0	1	0	0	0	1	0	1	0	0	1	0	0	0	0	0	0	0	1	1	0	1	1	24
1	6	75	1	1	0	0	1	0	0	0	0	0	1	0	0	0	1	0	0	1	0	0	1	0	0	0	1	0	1	0	0	0	3	0	0	1	1	1	0	0	0	0	0	0	1	0	0	0	15
1	6	77	1	1	0	0	1	0	0	0	0	1	0	0	0	0	0	0	1	1	0	0	1	0	0	0	1	0	0	0	0	1	1	0	0	1	0	0	0	0	0	0	0	0	1	0	0	0	23
1	6	68	1	1	0	0	1	0	0	0	0	1	0	0	0	0	1	0	0	1	0	0	1	0	0	0	1	0	0	1	0	0	1	0	0	0	0	1	0	0	0	0	0	0	1	0	0	0	17
1	6	86	1	1	0	0	1	0	0	0	0	0	0	0	1	0	0	0	1	1	0	0	1	0	0	1	0	0	0	1	0	0	1	0	1	0	0	0	0	0	0	0	0	1	1	1	1	2	3.1875
1	6	93	1	1	0	0	1	0	0	0	0	1	0	0	0	0	0	0	1	1	0	0	1	0	0	0	1	0	0	0	0	1	3	0	0	1	1	0	0	0	1	0	0	0	1	2	3	5	39
1	6	71	1	0	1	0	1	0	0	0	0	1	0	0	0	1	0	0	0	1	0	0	1	0	0	1	0	0	0	0	0	1	1	0	0	1	0	0	0	0	0	0	0	0	1	0	0	0	31
1	6	77	1	1	0	0	1	0	0	0	0	#NULL!	#NULL!	#NULL!	#NULL!	0	0	0	1	1	0	0	1	0	0	0	1	0	0	0	0	1	2	0	1	1	0	0	0	0	0	0	0	0	1	1	1	2	58.5
1	6	69	0	1	0	0	1	0	0	0	0	0	1	0	0	0	1	0	0	1	0	0	1	0	0	0	1	0	0	1	0	0	1	0	0	1	0	0	0	0	0	0	0	0	1	1	0	1	12
1	6	71	1	1	0	0	1	0	0	0	0	0	0	0	1	0	1	0	0	1	0	0	1	0	0	0	1	0	0	0	1	0	1	0	0	1	0	0	0	0	0	0	0	0	1	8	0	8	17
1	6	93	1	1	0	0	1	0	0	0	0	0	1	0	0	0	0	0	1	1	0	0	1	0	0	1	0	0	0	0	1	0	1	0	0	1	0	0	0	0	0	0	0	0	1	0	0	0	13
1	6	63	1	0	1	0	1	0	0	0	0	#NULL!	#NULL!	#NULL!	#NULL!	0	1	0	0	1	0	0	0	0	1	0	1	0	0	1	0	0	2	0	0	1	0	0	1	0	0	0	0	1	1	0	3	3	8
1	6	83	0	0	0	1	1	0	0	0	0	1	0	0	0	0	1	0	0	1	0	0	1	0	0	0	1	0	#NULL!	#NULL!	#NULL!	#NULL!	1	0	0	0	1	0	0	0	0	0	0	0	1	0	0	0	13
1	6	73	1	1	0	0	1	0	0	0	0	0	1	0	0	0	1	0	0	1	0	0	1	0	0	0	0	1	0	0	0	1	2	0	0	1	0	0	0	0	0	1	0	0	1	4	0	4	20
1	6	53	1	0	1	0	0	1	0	0	0	#NULL!	#NULL!	#NULL!	#NULL!	0	1	0	0	1	0	0	1	0	0	0	0	1	0	0	1	0	1	0	0	1	0	0	0	0	0	0	0	0	1	6	0	6	37
1	6	59	1	0	1	0	0	1	0	0	0	0	0	0	1	0	1	0	0	1	0	0	1	0	0	0	1	0	0	0	1	0	2	0	0	1	0	1	0	0	0	0	0	0	1	0	0	0	12.5
1	6	71	1	1	0	0	1	0	0	0	0	0	1	0	0	0	1	0	0	1	0	0	1	0	0	0	1	0	0	1	0	0	0	0	0	0	0	0	0	0	0	0	0	1	1	0	0	0	4
1	6	79	1	1	0	0	1	0	0	0	0	1	0	0	0	0	1	0	0	1	0	0	1	0	0	0	1	0	0	0	0	1	1	0	0	1	0	0	0	0	0	0	0	0	1	2	0	2	7
1	6	72	1	0	1	0	1	0	0	0	0	1	0	0	0	0	1	0	0	1	0	0	1	0	0	0	1	0	0	1	0	0	1	0	0	1	0	0	0	0	0	0	0	1	1	0	2	2	26
1	6	68	1	0	1	0	0	1	0	0	0	0	0	0	1	0	1	0	0	1	0	0	1	0	0	0	1	0	0	0	1	0	1	0	0	1	0	0	0	0	0	0	0	0	1	0	0	0	17
1	6	62	1	1	0	0	1	0	0	0	0	1	0	0	0	0	1	0	0	1	0	0	1	0	0	0	1	0	0	0	1	0	1	0	0	1	0	0	0	0	0	0	0	0	1	0	0	0	19
1	6	58	1	0	1	0	1	0	0	0	0	1	0	0	0	0	0	0	1	1	0	0	1	0	0	0	1	0	0	0	1	0	0	0	0	0	0	0	0	0	0	0	0	1	1	4	0	4	19
1	6	77	1	0	1	0	1	0	0	0	0	#NULL!	#NULL!	#NULL!	#NULL!	0	1	0	0	1	0	0	1	0	0	0	1	0	0	0	0	1	0	1	0	0	0	0	0	0	0	0	0	0	1	0	0	0	14.875
1	6	64	1	0	1	0	1	0	0	0	0	#NULL!	#NULL!	#NULL!	#NULL!	0	1	0	0	1	0	0	1	0	0	1	0	0	1	0	0	0	2	0	0	1	0	1	0	0	0	0	0	1	1	5	0	5	15.625
1	6	73	0	0	1	0	1	0	0	0	0	0	0	0	1	0	1	0	0	1	0	0	1	0	0	0	1	0	0	0	0	1	3	0	0	1	1	1	0	0	0	0	0	1	1	0	0	0	15
1	6	69	0	0	1	0	0	0	0	0	1	0	0	0	1	0	1	0	0	1	0	0	1	0	0	0	1	0	0	1	0	0	1	0	0	1	0	0	0	0	0	0	0	0	1	0	0	0	10
1	6	61	1	1	0	0	1	0	0	0	0	#NULL!	#NULL!	#NULL!	#NULL!	0	0	0	1	1	0	0	1	0	0	0	1	0	0	1	0	0	2	0	0	0	0	0	0	1	0	1	0	1	1	0	0	0	39
1	6	58	1	0	1	0	1	0	0	0	0	0	0	0	1	0	1	0	0	1	0	0	1	0	0	0	1	0	1	0	0	0	1	0	0	1	0	0	0	0	0	0	0	1	1	0	1	1	11
1	6	72	1	0	1	0	1	0	0	0	0	1	0	0	0	0	1	0	0	1	0	0	1	0	0	0	1	0	0	0	1	0	2	0	0	1	0	1	0	0	0	0	0	0	1	0	0	0	16
1	6	66	1	0	1	0	1	0	0	0	0	1	0	0	0	0	1	0	0	1	0	0	1	0	0	0	1	0	#NULL!	#NULL!	#NULL!	#NULL!	1	0	0	1	0	0	0	0	0	0	0	0	1	0	0	0	52
1	6	67	1	1	0	0	1	0	0	0	0	1	0	0	0	0	1	0	0	1	0	0	1	0	0	0	1	0	0	0	0	1	1	0	0	1	0	0	0	0	0	0	0	1	1	0	2	2	14.5625
1	6	63	1	1	0	0	1	0	0	0	0	1	0	0	0	0	1	0	0	1	0	0	1	0	0	0	1	0	0	1	0	0	2	0	0	1	0	1	0	0	0	0	0	1	1	0	0	0	33
1	6	79	0	0	1	0	1	0	0	0	0	0	1	0	0	0	1	0	0	1	0	0	1	0	0	1	0	0	0	0	0	1	2	0	0	1	0	1	0	0	0	0	0	1	1	0	0	0	15
1	6	70	0	0	1	0	0	0	0	1	0	1	0	0	0	0	1	0	0	1	0	0	1	0	0	0	1	0	0	0	0	1	1	0	0	1	0	0	0	0	0	0	0	1	1	0	0	0	8
1	6	73	0	0	1	0	1	0	0	0	0	1	0	0	0	0	1	0	0	1	0	0	1	0	0	0	1	0	1	0	0	0	1	0	0	1	0	0	0	0	0	0	0	1	1	3	0	3	24
1	6	69	0	1	0	0	1	0	0	0	0	1	0	0	0	0	1	0	0	1	0	0	0	0	1	0	1	0	0	1	0	0	1	0	0	1	0	0	0	0	0	0	0	0	1	3	0	3	17
1	6	75	1	1	0	0	1	0	0	0	0	#NULL!	#NULL!	#NULL!	#NULL!	0	1	0	0	1	0	0	1	0	0	0	1	0	1	0	0	0	2	0	0	1	0	1	0	0	0	0	0	1	1	2	0	2	17
1	6	92	1	1	0	0	1	0	0	0	0	#NULL!	#NULL!	#NULL!	#NULL!	0	1	0	0	1	0	0	1	0	0	0	1	0	0	0	0	1	1	0	0	1	0	0	0	0	0	0	0	0	1	0	0	0	25.125
1	6	68	1	1	0	0	1	0	0	0	0	#NULL!	#NULL!	#NULL!	#NULL!	0	1	0	0	1	0	0	1	0	0	1	0	0	0	0	0	1	2	0	0	1	0	0	0	1	0	0	0	0	1	3	3	6	33
1	6	54	1	0	0	1	0	0	0	0	1	0	0	0	1	0	1	0	0	1	0	0	1	0	0	0	1	0	1	0	0	0	2	0	0	1	0	1	0	0	0	0	0	1	1	4	0	4	8
1	6	83	1	0	1	0	1	0	0	0	0	#NULL!	#NULL!	#NULL!	#NULL!	0	1	0	0	1	0	0	1	0	0	0	1	0	0	0	0	1	2	0	0	1	0	1	0	0	0	0	0	1	1	0	0	0	54.25
1	6	86	1	1	0	0	1	0	0	0	0	1	0	0	0	0	1	0	0	1	0	0	1	0	0	0	1	0	0	0	0	1	1	0	0	1	0	0	0	0	0	0	0	1	1	1	1	2	5.26667
1	6	61	1	0	1	0	1	0	0	0	0	#NULL!	#NULL!	#NULL!	#NULL!	0	1	0	0	1	0	0	1	0	0	1	0	0	0	0	0	1	1	0	0	0	0	1	0	0	0	0	0	0	1	0	0	0	8
1	6	77	0	1	0	0	1	0	0	0	0	1	0	0	0	0	1	0	0	1	0	0	0	0	1	0	1	0	0	1	0	0	2	0	0	1	0	1	0	0	0	0	0	1	1	0	0	0	3
1	6	58	1	1	0	0	1	0	0	0	0	#NULL!	#NULL!	#NULL!	#NULL!	0	1	0	0	1	0	0	1	0	0	0	1	0	0	0	0	1	2	0	0	1	0	1	0	0	0	0	0	1	1	2	2	4	49
1	6	64	1	1	0	0	0	1	0	0	0	0	0	1	0	0	1	0	0	1	0	0	1	0	0	0	1	0	0	1	0	0	2	0	1	1	0	0	0	0	0	0	0	0	1	0	0	0	31
1	6	61	0	0	0	1	1	0	0	0	0	1	0	0	0	1	0	0	0	0	1	0	1	0	0	0	1	0	0	0	1	0	2	0	0	1	0	1	0	0	0	0	0	1	1	0	0	0	34
1	6	61	1	1	0	0	0	0	1	0	0	0	1	0	0	0	0	1	0	1	0	0	1	0	0	0	1	0	1	0	0	0	0	1	0	0	0	0	0	0	0	0	0	0	1	0	0	0	46
1	6	71	1	0	1	0	1	0	0	0	0	1	0	0	0	0	1	0	0	1	0	0	1	0	0	0	0	1	0	1	0	0	1	0	0	1	0	0	0	0	0	0	0	0	1	3	1	4	37
1	6	67	1	1	0	0	0	0	1	0	0	1	0	0	0	0	0	1	0	1	0	0	1	0	0	1	0	0	0	1	0	0	1	0	0	1	0	0	0	0	0	0	0	1	1	0	2	2	10
1	6	73	1	0	1	0	1	0	0	0	0	1	0	0	0	0	0	0	1	1	0	0	1	0	0	0	0	1	0	0	1	0	1	0	0	1	0	0	0	0	0	0	0	1	1	0	0	0	12
1	6	58	1	1	0	0	0	1	0	0	0	1	0	0	0	0	1	0	0	1	0	0	1	0	0	0	1	0	0	0	0	1	1	0	0	1	0	0	0	0	0	0	0	0	1	0	0	0	44
1	6	66	0	1	0	0	0	0	1	0	0	0	1	0	0	0	1	0	0	0	1	0	0	1	0	0	1	0	0	0	1	0	1	0	0	1	0	0	0	0	0	0	0	1	1	0	0	0	17
1	6	73	1	0	1	0	1	0	0	0	0	1	0	0	0	0	0	0	1	1	0	0	1	0	0	0	0	1	0	0	1	0	2	0	0	1	0	1	0	0	0	0	0	0	1	0	0	0	25
1	6	70	0	0	1	0	0	0	1	0	0	1	0	0	0	0	1	0	0	1	0	0	1	0	0	0	1	0	0	0	0	1	1	0	0	1	0	0	0	0	0	0	0	0	1	0	0	0	30
1	6	63	0	0	1	0	1	0	0	0	0	1	0	0	0	0	1	0	0	0	1	0	0	1	0	0	0	1	0	0	0	1	2	0	0	1	0	1	0	0	0	0	0	0	1	0	0	0	21
1	6	88	1	1	0	0	1	0	0	0	0	1	0	0	0	0	0	0	1	1	0	0	1	0	0	0	1	0	0	0	0	1	1	0	0	1	0	0	0	0	0	0	0	0	1	0	4	4	49
1	6	75	0	0	1	0	1	0	0	0	0	1	0	0	0	0	1	0	0	0	1	0	1	0	0	0	1	0	0	0	0	1	2	0	0	1	0	1	0	0	0	0	0	0	1	0	5	5	18
1	6	64	0	0	1	0	0	0	1	0	0	1	0	0	0	0	1	0	0	0	1	0	1	0	0	1	0	0	0	0	0	1	1	0	1	0	0	0	0	0	0	0	0	0	1	0	1	1	15
1	6	59	0	0	1	0	0	0	1	0	0	0	1	0	0	0	1	0	0	1	0	0	0	0	1	1	0	0	0	1	0	0	1	0	0	0	0	1	0	0	0	0	0	0	1	0	0	0	4
1	6	61	1	1	0	0	0	0	1	0	0	1	0	0	0	0	1	0	0	1	0	0	1	0	0	0	1	0	0	0	1	0	1	0	0	1	0	0	0	0	0	0	0	0	1	0	0	0	6
1	6	64	1	1	0	0	0	0	1	0	0	0	1	0	0	0	1	0	0	1	0	0	1	0	0	0	1	0	0	0	1	0	2	0	0	1	0	1	0	0	0	0	0	0	1	0	0	0	5
1	6	64	1	0	1	0	0	0	1	0	0	0	1	0	0	0	1	0	0	1	0	0	1	0	0	1	0	0	0	1	0	0	1	0	0	0	0	1	0	0	0	0	0	0	1	0	0	0	8
1	6	65	0	0	1	0	1	0	0	0	0	1	0	0	0	0	1	0	0	1	0	0	1	0	0	1	0	0	0	0	0	1	1	0	0	1	0	0	0	0	0	0	0	0	1	2	0	2	11
1	6	66	1	1	0	0	0	1	0	0	0	#NULL!	#NULL!	#NULL!	#NULL!	1	0	0	0	1	0	0	1	0	0	0	1	0	0	0	1	0	2	0	0	1	0	1	0	0	0	0	0	0	1	0	1	1	6
1	6	60	0	0	1	0	0	0	1	0	0	0	1	0	0	0	1	0	0	1	0	0	1	0	0	1	0	0	0	0	0	1	1	0	0	1	0	0	0	0	0	0	0	0	1	0	0	0	9
1	6	62	1	1	0	0	0	0	1	0	0	1	0	0	0	0	1	0	0	1	0	0	1	0	0	1	0	0	0	1	0	0	1	0	0	1	0	0	0	0	0	0	0	0	1	0	1	1	8
1	6	62	1	1	0	0	1	0	0	0	0	1	0	0	0	0	1	0	0	1	0	0	1	0	0	0	1	0	0	1	0	0	2	0	0	1	0	1	0	0	0	0	0	0	1	0	0	0	30
1	6	68	1	1	0	0	1	0	0	0	0	1	0	0	0	0	1	0	0	1	0	0	1	0	0	1	0	0	1	0	0	0	1	0	0	1	0	0	0	0	0	0	0	0	1	2	0	2	14
1	6	85	0	0	0	1	1	0	0	0	0	1	0	0	0	0	1	0	0	1	0	0	1	0	0	0	1	0	0	0	0	1	1	0	0	1	0	0	0	0	0	0	0	0	1	0	0	0	34
1	6	65	1	0	0	1	1	0	0	0	0	1	0	0	0	0	1	0	0	1	0	0	1	0	0	1	0	0	0	1	0	0	1	0	0	1	0	0	0	0	0	0	0	0	1	0	0	0	46
1	6	78	0	0	1	0	1	0	0	0	0	#NULL!	#NULL!	#NULL!	#NULL!	0	1	0	0	0	1	0	1	0	0	0	1	0	0	0	0	1	2	0	0	1	0	1	0	0	0	0	0	0	1	0	0	0	21.4667
1	6	69	1	1	0	0	0	1	0	0	0	1	0	0	0	0	1	0	0	1	0	0	1	0	0	0	1	0	0	1	0	0	2	0	0	1	0	1	0	0	0	0	0	0	3	9	0	9	9
1	6	77	1	1	0	0	1	0	0	0	0	1	0	0	0	0	1	0	0	1	0	0	1	0	0	0	1	0	1	0	0	0	2	0	0	1	0	0	0	0	0	1	0	0	1	2	0	2	37
1	6	67	0	1	0	0	1	0	0	0	0	1	0	0	0	0	1	0	0	1	0	0	1	0	0	0	1	0	0	0	0	1	2	0	0	1	0	1	0	0	0	0	0	1	1	0	1	1	5
1	6	57	0	0	0	1	0	0	0	0	1	0	0	0	1	0	1	0	0	1	0	0	1	0	0	0	1	0	1	0	0	0	1	0	0	1	0	0	0	0	0	0	0	1	1	1	0	1	3
1	6	66	1	1	0	0	1	0	0	0	0	#NULL!	#NULL!	#NULL!	#NULL!	0	1	0	0	1	0	0	1	0	0	0	1	0	0	1	0	0	2	0	0	1	1	0	0	0	0	0	0	0	1	0	0	0	37
1	6	74	1	1	0	0	1	0	0	0	0	1	0	0	0	0	1	0	0	1	0	0	1	0	0	0	1	0	0	0	0	1	2	0	1	1	0	0	0	0	0	0	0	1	1	2	10	12	53
1	6	68	1	0	1	0	1	0	0	0	0	0	1	0	0	0	1	0	0	1	0	0	1	0	0	0	1	0	0	0	0	1	2	0	0	1	0	0	0	0	0	1	0	0	1	1	1	2	36
1	6	69	0	1	0	0	0	0	1	0	0	1	0	0	0	0	1	0	0	0	1	0	0	0	1	0	1	0	0	0	0	1	1	0	0	0	0	1	0	0	0	0	0	1	1	0	0	0	2
1	6	62	1	0	1	0	1	0	0	0	0	1	0	0	0	0	1	0	0	1	0	0	1	0	0	0	1	0	0	1	0	0	2	0	0	1	0	0	0	0	0	1	0	0	1	2	0	2	13
1	6	71	0	0	1	0	1	0	0	0	0	#NULL!	#NULL!	#NULL!	#NULL!	0	1	0	0	0	1	0	0	0	1	1	0	0	0	0	0	1	2	0	0	1	0	1	0	0	0	0	0	1	1	1	1	2	21
1	6	78	1	1	0	0	1	0	0	0	0	#NULL!	#NULL!	#NULL!	#NULL!	0	1	0	0	1	0	0	1	0	0	0	1	0	0	0	1	0	2	0	0	1	1	0	0	0	0	0	0	1	1	0	0	0	34
1	6	73	1	1	0	0	1	0	0	0	0	1	0	0	0	0	1	0	0	1	0	0	1	0	0	1	0	0	0	0	0	1	2	0	0	1	0	0	0	0	0	0	1	1	1	0	0	0	5
1	6	71	0	0	1	0	1	0	0	0	0	0	1	0	0	0	1	0	0	0	0	1	1	0	0	0	1	0	0	0	1	0	1	0	0	1	0	0	0	0	0	0	0	0	1	0	3	3	27
1	6	78	1	0	1	0	1	0	0	0	0	1	0	0	0	0	1	0	0	1	0	0	1	0	0	0	1	0	0	1	0	0	1	0	0	1	0	0	0	0	0	0	0	1	1	0	0	0	21
1	6	68	1	1	0	0	1	0	0	0	0	1	0	0	0	0	1	0	0	1	0	0	1	0	0	0	1	0	0	1	0	0	2	0	0	0	0	1	0	1	0	0	0	1	1	0	0	0	7
1	6	65	1	0	1	0	1	0	0	0	0	1	0	0	0	0	1	0	0	1	0	0	1	0	0	0	1	0	1	0	0	0	3	0	0	1	0	1	0	1	0	0	0	0	1	1	0	1	19.75
1	6	68	1	1	0	0	1	0	0	0	0	#NULL!	#NULL!	#NULL!	#NULL!	0	1	0	0	1	0	0	1	0	0	1	0	0	0	0	0	1	4	0	1	1	1	1	0	0	0	0	0	0	1	0	0	0	27
1	6	63	1	1	0	0	0	0	0	1	0	1	0	0	0	0	1	0	0	1	0	0	1	0	0	0	1	0	0	0	1	0	1	0	0	1	0	0	0	0	0	0	0	0	1	3	0	3	14
1	6	63	0	0	1	0	1	0	0	0	0	0	0	0	1	0	1	0	0	0	0	1	0	0	1	0	0	1	0	1	0	0	2	0	1	1	0	0	0	0	0	0	0	0	1	0	1	1	10
1	6	60	0	0	0	1	1	0	0	0	0	0	0	1	0	1	0	0	0	0	0	1	0	0	1	0	1	0	0	0	0	1	2	0	0	1	0	0	0	0	0	1	0	1	2	0	0	0	8
1	6	54	1	0	1	0	0	0	1	0	0	#NULL!	#NULL!	#NULL!	#NULL!	0	1	0	0	1	0	0	0	0	1	1	0	0	0	0	0	1	1	0	0	1	0	0	0	0	0	0	0	1	1	0	1	1	19
1	6	39	1	0	1	0	0	0	0	1	0	0	0	0	1	0	1	0	0	0	0	1	1	0	0	1	0	0	0	1	0	0	0	0	0	0	0	0	0	0	0	0	0	1	1	31	0	31	32
1	6	84	0	1	0	0	1	0	0	0	0	1	0	0	0	0	1	0	0	0	1	0	0	1	0	0	1	0	0	0	1	0	1	0	0	0	0	1	0	0	0	0	0	0	1	0	0	0	25
1	6	86	1	1	0	0	1	0	0	0	0	#NULL!	#NULL!	#NULL!	#NULL!	0	1	0	0	1	0	0	1	0	0	0	1	0	0	0	0	1	1	0	0	1	0	0	0	0	0	0	0	0	1	0	0	0	28.8214
1	6	76	1	1	0	0	1	0	0	0	0	#NULL!	#NULL!	#NULL!	#NULL!	0	1	0	0	1	0	0	1	0	0	0	1	0	1	0	0	0	1	0	0	0	0	1	0	0	0	0	0	0	1	0	1	1	35.9286
1	6	73	1	1	0	0	1	0	0	0	0	1	0	0	0	0	1	0	0	1	0	0	1	0	0	0	1	0	0	1	0	0	2	0	0	1	0	1	0	0	0	0	0	1	3	0	0	0	5
1	6	47	1	0	0	1	0	1	0	0	0	#NULL!	#NULL!	#NULL!	#NULL!	0	1	0	0	1	0	0	1	0	0	0	1	0	0	1	0	0	1	0	0	1	0	0	0	0	0	0	0	0	2	0	1	1	3
1	6	55	0	0	1	0	0	0	0	0	0	0	0	0	1	0	1	0	0	1	0	0	1	0	0	0	1	0	1	0	0	0	2	0	1	1	0	0	0	0	0	0	0	1	1	0	1	1	5
1	6	64	1	0	1	0	0	1	0	0	0	#NULL!	#NULL!	#NULL!	#NULL!	0	1	0	0	1	0	0	1	0	0	0	1	0	0	1	0	0	2	0	0	1	0	1	0	0	0	0	0	0	1	0	0	0	17
1	6	60	1	1	0	0	1	0	0	0	0	1	0	0	0	0	1	0	0	1	0	0	1	0	0	0	1	0	0	0	0	1	1	0	0	1	0	0	0	0	0	0	0	0	1	0	3	3	33.5625
1	6	72	0	1	0	0	1	0	0	0	0	0	1	0	0	0	1	0	0	0	1	0	0	0	1	0	1	0	0	0	0	1	2	0	0	1	0	1	0	0	0	0	0	1	1	0	0	0	43.25
1	6	65	1	0	1	0	1	0	0	0	0	#NULL!	#NULL!	#NULL!	#NULL!	0	1	0	0	1	0	0	1	0	0	0	1	0	0	1	0	0	1	0	0	1	0	0	0	0	0	0	0	0	1	0	0	0	38
1	6	72	1	0	1	0	0	1	0	0	0	#NULL!	#NULL!	#NULL!	#NULL!	0	1	0	0	1	0	0	1	0	0	0	1	0	0	1	0	0	1	0	0	1	0	0	0	0	0	0	0	1	1	0	0	0	10.0714
1	6	74	1	0	0	1	1	0	0	0	0	#NULL!	#NULL!	#NULL!	#NULL!	0	1	0	0	1	0	0	1	0	0	0	1	0	0	0	1	0	2	0	0	1	0	0	0	0	0	1	0	1	1	0	0	0	15
1	6	73	0	0	1	0	1	0	0	0	0	0	1	0	0	0	1	0	0	1	0	0	0	0	1	1	0	0	1	0	0	0	1	0	0	1	0	0	0	0	0	0	0	1	1	0	0	0	6
[truncated: 235 more columns]

## Sheet: Coding
Group 0=A;1=B
Gender 0=Male;1=Female
Specialist 1=Orhto;2=Surgery;3=Christoer;4=Others
